# Supplementary material for: Mucosal Microbiota from Colorectal Cancer, Adenoma and Normal Epithelium Reveals the Imprint of Fusobacterium nucleatum in Cancerogenesis
Source: Microorganisms. 2023 Apr 28;11(5):1147. doi: 10.3390/microorganisms11051147 (PMC10222013; doi:10.3390/microorganisms11051147)
Supplement: Supplementary file 1 [file microorganisms-11-01147-s001.zip]

Archive with 3 entries (3 files):
- Supplementary_File_S1.pdf
- Supplementary_File_S2.xlsx
- Supplementary_File_S3.xlsx
