# Supplementary material for: Mucosal Microbiota from Colorectal Cancer, Adenoma and Normal Epithelium Reveals the Imprint of Fusobacterium nucleatum in Cancerogenesis
Source: Microorganisms. 2023 Apr 28;11(5):1147. doi: 10.3390/microorganisms11051147 (PMC10222013; doi:10.3390/microorganisms11051147)
Supplement: Supplementary file 1 [file microorganisms-11-01147-s001.zip › Supplementary_File_S2.xlsx]

## Sheet: Guide
Feature_table	Genus-collapsed feature table from QIIME2; column A: feature custom identifier; column B: full taxonomic classification; columns C-BR: feature counts per sample.
Sample_table	Pairwise group comparison: "1" and "0" represent sample group; comparisons are shown in columns, while samples are in rows. For each sample, identifier and group are indicated.
MSA_output	Microbial Selection Analysis output: coda_lasso, clr_lasso and selbal methods were implemented as in https://malucalle.github.io/Microbiome-Variable-Selection/
	For each method, discriminant taxa (indicated by custom feature identifiers) are provided, together with their associated scores (not available for Selbal approach).
	Features that are in common among the three methods and differentially abundant in the pairwise comparisons are indicated in the right-most columns
Taxonomy	For each custom feature identifier, whole (column B) and splitted (columns C-G) QIIME2 taxonomy is indicated.

## Sheet: Feature_table
Feature	Whole Taxonomy (collapsed at genus level)	BKCH2609P	BKCH2609S	BKCH2609T	CON15N	CON16N	CON17N	CON18N	CON19N	CON20N	CON21N	CON3N	CON4N	CON7N	KC595N	KC595P	KC595T	SGR101N	SGR101P	SGR14N	SGR14P	SGR16N	SGR16P	SGR21N	SGR21P	SGR28N	SGR28P	SGR32N	SGR32P	SGR32T	SGR33N	SGR33P	SGR36N	SGR36P	SGR36T	SGR3N	SGR3P	SGR3T	SGR40N	SGR40P	SGR42N	SGR42P	SGR42T	SGR51N	SGR51P	SGR51T	SGR56N	SGR56P	SGR59N
feature1	k__Bacteria;__;__;__;__;__	444.0	3788.0	495.0	1498.0	1406.0	1027.0	1949.0	1357.0	1509.0	686.0	1913.0	569.0	6295.0	2480.0	2296.0	2317.0	3480.0	996.0	1523.0	5070.0	6571.0	19910.0	347.0	192.0	1367.0	4927.0	2062.0	2312.0	1063.0	7870.0	8617.0	1357.0	2225.0	694.0	2144.0	0.0	2908.0	2174.0	3392.0	1994.0	4198.0	1122.0	104.0	1185.0	487.0	1576.0	443.0	2015.0
feature2	k__Bacteria;p__Actinobacteria;c__Actinobacteria;o__Actinomycetales;f__Actinomycetaceae;g__Mobiluncus	0.0	0.0	0.0	0.0	0.0	0.0	0.0	0.0	0.0	0.0	0.0	0.0	0.0	0.0	0.0	0.0	0.0	0.0	0.0	0.0	0.0	0.0	0.0	39.0	21.0	0.0	0.0	0.0	0.0	56.0	75.0	0.0	0.0	0.0	0.0	0.0	0.0	0.0	0.0	0.0	0.0	0.0	0.0	0.0	0.0	0.0	0.0	26.0
feature3	k__Bacteria;p__Actinobacteria;c__Actinobacteria;o__Actinomycetales;f__Corynebacteriaceae;g__Corynebacterium	0.0	143.0	0.0	0.0	9.0	0.0	0.0	0.0	32.0	12.0	0.0	0.0	32.0	0.0	0.0	0.0	46.0	50.0	28.0	0.0	0.0	0.0	0.0	0.0	0.0	0.0	0.0	0.0	0.0	0.0	0.0	0.0	98.0	0.0	0.0	0.0	51.0	142.0	161.0	0.0	26.0	47.0	0.0	0.0	0.0	64.0	0.0	0.0
feature4	k__Bacteria;p__Actinobacteria;c__Actinobacteria;o__Actinomycetales;f__Intrasporangiaceae;__	43.0	153.0	63.0	103.0	229.0	95.0	120.0	175.0	225.0	127.0	112.0	43.0	403.0	89.0	51.0	43.0	72.0	172.0	42.0	139.0	76.0	33.0	82.0	52.0	51.0	140.0	47.0	95.0	34.0	126.0	642.0	88.0	146.0	15.0	160.0	0.0	119.0	136.0	171.0	51.0	199.0	99.0	0.0	32.0	62.0	81.0	35.0	95.0
feature5	k__Bacteria;p__Actinobacteria;c__Actinobacteria;o__Actinomycetales;f__Propionibacteriaceae;g__Propionibacterium	42.0	102.0	0.0	0.0	74.0	86.0	22.0	0.0	75.0	79.0	27.0	38.0	102.0	12.0	106.0	85.0	22.0	53.0	72.0	74.0	0.0	0.0	0.0	14.0	0.0	63.0	72.0	0.0	65.0	97.0	96.0	0.0	55.0	0.0	75.0	0.0	113.0	128.0	104.0	100.0	115.0	57.0	25.0	71.0	0.0	110.0	0.0	0.0
feature6	k__Bacteria;p__Actinobacteria;c__Actinobacteria;o__Bifidobacteriales;f__Bifidobacteriaceae;g__Bifidobacterium	0.0	0.0	0.0	124.0	118.0	82.0	141.0	102.0	103.0	170.0	116.0	55.0	84.0	144.0	94.0	510.0	55.0	33.0	482.0	274.0	107.0	53.0	338.0	121.0	78.0	0.0	0.0	35.0	0.0	98.0	58.0	0.0	0.0	46.0	152.0	83.0	135.0	209.0	207.0	148.0	96.0	142.0	129.0	57.0	180.0	94.0	0.0	0.0
feature7	k__Bacteria;p__Actinobacteria;c__Coriobacteriia;o__Coriobacteriales;f__Coriobacteriaceae;g__	0.0	0.0	0.0	0.0	0.0	0.0	0.0	0.0	0.0	0.0	0.0	0.0	0.0	79.0	31.0	112.0	0.0	0.0	0.0	0.0	0.0	0.0	0.0	0.0	0.0	0.0	0.0	0.0	0.0	33.0	61.0	0.0	0.0	0.0	0.0	0.0	0.0	12.0	67.0	0.0	0.0	42.0	0.0	0.0	0.0	49.0	0.0	0.0
feature8	k__Bacteria;p__Actinobacteria;c__Coriobacteriia;o__Coriobacteriales;f__Coriobacteriaceae;g__Collinsella	0.0	0.0	0.0	106.0	0.0	0.0	65.0	64.0	0.0	0.0	262.0	137.0	0.0	114.0	97.0	153.0	0.0	0.0	200.0	73.0	65.0	0.0	0.0	0.0	91.0	0.0	71.0	113.0	52.0	0.0	67.0	60.0	0.0	38.0	0.0	0.0	0.0	79.0	57.0	63.0	0.0	105.0	0.0	0.0	78.0	83.0	0.0	0.0
feature9	k__Bacteria;p__Actinobacteria;c__Coriobacteriia;o__Coriobacteriales;f__Coriobacteriaceae;g__Eggerthella	0.0	0.0	0.0	56.0	0.0	0.0	72.0	0.0	0.0	0.0	0.0	0.0	0.0	48.0	67.0	121.0	0.0	0.0	0.0	0.0	10.0	0.0	0.0	0.0	0.0	0.0	0.0	0.0	0.0	0.0	0.0	0.0	0.0	0.0	0.0	0.0	0.0	74.0	81.0	0.0	0.0	0.0	31.0	0.0	0.0	85.0	0.0	19.0
feature10	k__Bacteria;p__Actinobacteria;c__Rubrobacteria;o__Rubrobacterales;f__Rubrobacteraceae;g__Rubrobacter	0.0	49.0	0.0	0.0	0.0	0.0	0.0	0.0	16.0	0.0	0.0	0.0	0.0	8.0	0.0	25.0	0.0	47.0	0.0	33.0	0.0	0.0	0.0	0.0	0.0	4.0	0.0	0.0	70.0	0.0	23.0	23.0	0.0	0.0	88.0	0.0	39.0	0.0	0.0	0.0	0.0	0.0	0.0	24.0	0.0	0.0	33.0	0.0
feature11	k__Bacteria;p__Bacteroidetes;c__Bacteroidia;o__Bacteroidales;f__Bacteroidaceae;g__Bacteroides	1617.0	12407.0	1738.0	9744.0	3971.0	3868.0	8241.0	3920.0	1694.0	858.0	18225.0	4138.0	1602.0	6530.0	6963.0	4599.0	2321.0	270.0	8751.0	3786.0	2924.0	2598.0	3070.0	2073.0	6253.0	7757.0	3114.0	5287.0	1962.0	4887.0	1452.0	4063.0	1481.0	2219.0	5512.0	2143.0	8647.0	9776.0	13174.0	5259.0	1594.0	5421.0	1014.0	1165.0	2144.0	7066.0	6357.0	3670.0
feature12	k__Bacteria;p__Bacteroidetes;c__Bacteroidia;o__Bacteroidales;f__Porphyromonadaceae;g__Parabacteroides	3386.0	11485.0	4012.0	709.0	0.0	71.0	962.0	57.0	117.0	0.0	693.0	57.0	72.0	306.0	198.0	211.0	59.0	0.0	712.0	404.0	82.0	65.0	370.0	166.0	672.0	636.0	724.0	946.0	268.0	0.0	0.0	125.0	47.0	62.0	0.0	0.0	0.0	152.0	132.0	78.0	81.0	77.0	115.0	104.0	131.0	58.0	0.0	111.0
feature13	k__Bacteria;p__Bacteroidetes;c__Bacteroidia;o__Bacteroidales;f__Porphyromonadaceae;g__Porphyromonas	0.0	0.0	0.0	0.0	0.0	0.0	0.0	0.0	0.0	0.0	0.0	0.0	0.0	66.0	26.0	42.0	0.0	0.0	0.0	0.0	0.0	0.0	0.0	432.0	0.0	0.0	0.0	0.0	0.0	0.0	0.0	51.0	0.0	16.0	0.0	0.0	0.0	0.0	0.0	0.0	0.0	0.0	0.0	14.0	0.0	0.0	0.0	78.0
feature14	k__Bacteria;p__Bacteroidetes;c__Bacteroidia;o__Bacteroidales;f__Prevotellaceae;g__Prevotella	0.0	4.0	0.0	0.0	32.0	0.0	0.0	0.0	0.0	1308.0	68.0	0.0	799.0	5338.0	6211.0	6705.0	529.0	143.0	0.0	0.0	0.0	0.0	0.0	14.0	0.0	0.0	88.0	85.0	104.0	0.0	57.0	0.0	0.0	0.0	0.0	0.0	0.0	268.0	388.0	30.0	95.0	0.0	5762.0	4599.0	6457.0	232.0	0.0	0.0
feature15	k__Bacteria;p__Bacteroidetes;c__Bacteroidia;o__Bacteroidales;f__Rikenellaceae;__	0.0	0.0	0.0	0.0	0.0	0.0	0.0	0.0	0.0	0.0	0.0	23.0	67.0	0.0	0.0	0.0	0.0	0.0	0.0	0.0	0.0	0.0	0.0	0.0	0.0	0.0	40.0	0.0	0.0	87.0	52.0	0.0	0.0	0.0	0.0	0.0	0.0	119.0	206.0	0.0	0.0	0.0	34.0	35.0	45.0	32.0	18.0	0.0
feature16	k__Bacteria;p__Bacteroidetes;c__Bacteroidia;o__Bacteroidales;f__Rikenellaceae;g__	0.0	0.0	0.0	77.0	0.0	0.0	0.0	0.0	105.0	0.0	0.0	0.0	0.0	93.0	112.0	40.0	0.0	0.0	187.0	135.0	0.0	0.0	310.0	123.0	112.0	137.0	85.0	116.0	115.0	188.0	105.0	0.0	0.0	0.0	0.0	0.0	0.0	150.0	210.0	324.0	167.0	123.0	78.0	80.0	143.0	120.0	70.0	164.0
feature17	k__Bacteria;p__Bacteroidetes;c__Bacteroidia;o__Bacteroidales;f__Rikenellaceae;g__Alistipes	0.0	0.0	0.0	253.0	65.0	0.0	0.0	0.0	73.0	0.0	613.0	215.0	0.0	96.0	96.0	101.0	0.0	0.0	928.0	412.0	0.0	0.0	1018.0	322.0	327.0	255.0	197.0	353.0	42.0	423.0	83.0	71.0	0.0	36.0	0.0	0.0	0.0	418.0	517.0	744.0	235.0	358.0	250.0	111.0	386.0	136.0	0.0	334.0
feature18	k__Bacteria;p__Bacteroidetes;c__Bacteroidia;o__Bacteroidales;f__S24-7;g__	0.0	0.0	0.0	0.0	0.0	0.0	0.0	0.0	0.0	0.0	0.0	0.0	0.0	0.0	0.0	0.0	0.0	0.0	0.0	0.0	0.0	0.0	0.0	0.0	0.0	0.0	0.0	0.0	0.0	0.0	0.0	0.0	0.0	0.0	0.0	0.0	0.0	0.0	0.0	0.0	0.0	0.0	28.0	33.0	44.0	0.0	0.0	65.0
feature19	k__Bacteria;p__Bacteroidetes;c__Bacteroidia;o__Bacteroidales;f__[Barnesiellaceae];__	0.0	0.0	0.0	43.0	0.0	0.0	0.0	0.0	0.0	0.0	0.0	34.0	0.0	0.0	0.0	0.0	0.0	0.0	0.0	0.0	0.0	0.0	150.0	41.0	0.0	0.0	0.0	0.0	0.0	367.0	179.0	0.0	0.0	0.0	0.0	0.0	0.0	113.0	126.0	15.0	0.0	0.0	0.0	0.0	0.0	49.0	27.0	0.0
feature20	k__Bacteria;p__Bacteroidetes;c__Bacteroidia;o__Bacteroidales;f__[Barnesiellaceae];g__	0.0	0.0	0.0	0.0	0.0	0.0	0.0	0.0	0.0	36.0	35.0	80.0	52.0	0.0	0.0	0.0	0.0	0.0	0.0	0.0	0.0	0.0	0.0	0.0	69.0	47.0	48.0	44.0	0.0	14.0	114.0	0.0	0.0	0.0	0.0	0.0	0.0	101.0	154.0	129.0	48.0	56.0	96.0	25.0	17.0	36.0	18.0	38.0
feature21	k__Bacteria;p__Bacteroidetes;c__Bacteroidia;o__Bacteroidales;f__[Odoribacteraceae];g__Butyricimonas	0.0	0.0	0.0	0.0	0.0	0.0	0.0	0.0	0.0	0.0	41.0	0.0	0.0	0.0	0.0	0.0	0.0	0.0	0.0	0.0	0.0	0.0	0.0	0.0	0.0	0.0	0.0	0.0	0.0	10.0	0.0	0.0	0.0	0.0	0.0	0.0	0.0	22.0	7.0	0.0	0.0	0.0	0.0	0.0	38.0	0.0	0.0	0.0
feature22	k__Bacteria;p__Bacteroidetes;c__Bacteroidia;o__Bacteroidales;f__[Odoribacteraceae];g__Odoribacter	0.0	0.0	0.0	111.0	0.0	0.0	0.0	0.0	24.0	60.0	293.0	51.0	64.0	129.0	204.0	114.0	0.0	0.0	404.0	193.0	0.0	0.0	114.0	37.0	113.0	175.0	102.0	137.0	50.0	144.0	98.0	102.0	44.0	37.0	0.0	0.0	0.0	200.0	250.0	80.0	108.0	112.0	69.0	65.0	97.0	129.0	104.0	133.0
feature23	k__Bacteria;p__Bacteroidetes;c__Bacteroidia;o__Bacteroidales;f__[Paraprevotellaceae];g__Paraprevotella	0.0	0.0	0.0	127.0	0.0	70.0	0.0	141.0	0.0	35.0	17.0	77.0	0.0	150.0	110.0	69.0	0.0	0.0	0.0	0.0	73.0	90.0	114.0	41.0	655.0	702.0	46.0	54.0	0.0	0.0	0.0	0.0	0.0	0.0	0.0	0.0	0.0	185.0	268.0	0.0	0.0	0.0	76.0	84.0	168.0	140.0	192.0	288.0
feature24	k__Bacteria;p__Cyanobacteria;c__4C0d-2;o__YS2;f__;g__	0.0	0.0	0.0	0.0	0.0	0.0	0.0	0.0	0.0	0.0	0.0	0.0	0.0	0.0	0.0	0.0	0.0	0.0	70.0	39.0	0.0	0.0	183.0	80.0	0.0	0.0	0.0	0.0	0.0	0.0	0.0	0.0	0.0	0.0	0.0	0.0	0.0	25.0	0.0	0.0	0.0	0.0	0.0	0.0	0.0	0.0	0.0	0.0
feature25	k__Bacteria;p__Firmicutes;c__Bacilli;o__Bacillales;f__Bacillaceae;g__Anoxybacillus	0.0	0.0	0.0	0.0	0.0	0.0	0.0	0.0	0.0	0.0	0.0	0.0	0.0	0.0	0.0	0.0	0.0	0.0	0.0	0.0	0.0	0.0	0.0	0.0	0.0	0.0	0.0	0.0	0.0	48.0	37.0	0.0	0.0	0.0	0.0	0.0	11.0	7.0	0.0	0.0	0.0	0.0	0.0	0.0	0.0	0.0	48.0	0.0
feature26	k__Bacteria;p__Firmicutes;c__Bacilli;o__Bacillales;f__Bacillaceae;g__Bacillus	7.0	0.0	72.0	0.0	0.0	0.0	0.0	36.0	0.0	43.0	0.0	0.0	72.0	75.0	89.0	17.0	0.0	185.0	0.0	155.0	0.0	0.0	33.0	0.0	148.0	102.0	30.0	0.0	28.0	118.0	100.0	49.0	0.0	44.0	253.0	0.0	219.0	149.0	180.0	0.0	92.0	28.0	0.0	0.0	0.0	173.0	53.0	101.0
feature27	k__Bacteria;p__Firmicutes;c__Bacilli;o__Bacillales;f__Bacillaceae;g__Geobacillus	0.0	0.0	0.0	0.0	0.0	0.0	0.0	0.0	0.0	0.0	0.0	0.0	0.0	0.0	0.0	0.0	0.0	29.0	0.0	0.0	0.0	0.0	0.0	0.0	0.0	0.0	0.0	0.0	0.0	0.0	84.0	0.0	13.0	0.0	32.0	0.0	59.0	61.0	75.0	0.0	0.0	0.0	0.0	10.0	0.0	0.0	0.0	0.0
feature28	k__Bacteria;p__Firmicutes;c__Bacilli;o__Bacillales;f__Staphylococcaceae;g__Staphylococcus	0.0	158.0	70.0	66.0	79.0	58.0	52.0	23.0	131.0	57.0	102.0	20.0	81.0	0.0	8.0	0.0	0.0	130.0	0.0	100.0	0.0	0.0	109.0	0.0	0.0	0.0	97.0	0.0	104.0	0.0	0.0	0.0	121.0	78.0	73.0	0.0	0.0	111.0	110.0	94.0	110.0	35.0	0.0	83.0	0.0	0.0	89.0	0.0
feature29	k__Bacteria;p__Firmicutes;c__Bacilli;o__Gemellales;f__Gemellaceae;__	0.0	0.0	0.0	129.0	41.0	0.0	102.0	0.0	0.0	0.0	72.0	0.0	0.0	270.0	716.0	487.0	0.0	0.0	0.0	0.0	0.0	0.0	0.0	0.0	0.0	0.0	0.0	70.0	0.0	0.0	0.0	438.0	107.0	582.0	0.0	0.0	74.0	0.0	0.0	0.0	0.0	0.0	25.0	53.0	50.0	0.0	0.0	0.0
feature30	k__Bacteria;p__Firmicutes;c__Bacilli;o__Gemellales;f__Gemellaceae;g__	0.0	0.0	0.0	0.0	0.0	0.0	51.0	0.0	0.0	0.0	17.0	0.0	0.0	0.0	0.0	0.0	0.0	0.0	0.0	0.0	0.0	0.0	0.0	0.0	0.0	0.0	0.0	0.0	0.0	0.0	0.0	5.0	0.0	0.0	0.0	0.0	9.0	0.0	0.0	0.0	0.0	0.0	0.0	0.0	0.0	0.0	0.0	0.0
feature31	k__Bacteria;p__Firmicutes;c__Bacilli;o__Lactobacillales;f__Carnobacteriaceae;g__Granulicatella	0.0	39.0	0.0	114.0	42.0	0.0	63.0	75.0	0.0	36.0	161.0	0.0	134.0	30.0	0.0	0.0	0.0	0.0	0.0	0.0	0.0	0.0	13.0	449.0	0.0	0.0	0.0	69.0	0.0	25.0	0.0	0.0	0.0	0.0	0.0	47.0	0.0	14.0	0.0	0.0	0.0	0.0	0.0	27.0	0.0	16.0	28.0	0.0
feature32	k__Bacteria;p__Firmicutes;c__Bacilli;o__Lactobacillales;f__Enterococcaceae;g__Enterococcus	0.0	120.0	47.0	0.0	0.0	0.0	0.0	0.0	0.0	0.0	55.0	0.0	39.0	82.0	281.0	94.0	56.0	0.0	0.0	0.0	0.0	14.0	0.0	42.0	0.0	0.0	0.0	0.0	0.0	76.0	71.0	0.0	0.0	0.0	87.0	4.0	63.0	0.0	0.0	0.0	0.0	0.0	0.0	0.0	0.0	0.0	0.0	0.0
feature33	k__Bacteria;p__Firmicutes;c__Bacilli;o__Lactobacillales;f__Streptococcaceae;g__Streptococcus	155.0	515.0	153.0	727.0	249.0	0.0	428.0	80.0	0.0	210.0	7503.0	38.0	296.0	184.0	211.0	1017.0	449.0	115.0	110.0	57.0	316.0	161.0	169.0	252.0	79.0	0.0	391.0	925.0	257.0	95.0	102.0	193.0	213.0	177.0	4113.0	1174.0	2050.0	347.0	504.0	55.0	63.0	79.0	84.0	280.0	258.0	267.0	26.0	0.0
feature34	k__Bacteria;p__Firmicutes;c__Bacilli;o__Turicibacterales;f__Turicibacteraceae;g__Turicibacter	0.0	0.0	0.0	0.0	0.0	0.0	0.0	22.0	0.0	0.0	0.0	0.0	99.0	62.0	86.0	66.0	4.0	0.0	100.0	45.0	0.0	0.0	86.0	83.0	54.0	39.0	8.0	33.0	0.0	40.0	94.0	0.0	0.0	0.0	0.0	0.0	0.0	0.0	0.0	44.0	83.0	113.0	0.0	0.0	0.0	0.0	0.0	0.0
feature35	k__Bacteria;p__Firmicutes;c__Clostridia;o__Clostridiales;__;__	73.0	80.0	93.0	39.0	100.0	160.0	162.0	105.0	51.0	162.0	831.0	181.0	179.0	222.0	244.0	195.0	64.0	0.0	74.0	28.0	55.0	70.0	156.0	373.0	84.0	0.0	104.0	189.0	85.0	91.0	61.0	0.0	0.0	0.0	0.0	0.0	0.0	359.0	452.0	118.0	132.0	104.0	46.0	73.0	45.0	238.0	33.0	196.0
feature36	k__Bacteria;p__Firmicutes;c__Clostridia;o__Clostridiales;f__;g__	0.0	0.0	0.0	0.0	0.0	0.0	0.0	0.0	0.0	0.0	159.0	58.0	0.0	9.0	0.0	0.0	0.0	0.0	111.0	41.0	0.0	0.0	166.0	61.0	42.0	27.0	16.0	0.0	0.0	39.0	54.0	0.0	0.0	0.0	0.0	0.0	0.0	47.0	57.0	90.0	91.0	81.0	0.0	0.0	0.0	41.0	0.0	43.0
feature37	k__Bacteria;p__Firmicutes;c__Clostridia;o__Clostridiales;f__Christensenellaceae;g__	0.0	0.0	0.0	136.0	103.0	0.0	0.0	0.0	65.0	33.0	0.0	0.0	60.0	23.0	0.0	0.0	0.0	0.0	290.0	83.0	0.0	0.0	49.0	52.0	114.0	97.0	32.0	112.0	0.0	96.0	58.0	0.0	0.0	0.0	0.0	0.0	0.0	94.0	148.0	108.0	79.0	71.0	54.0	28.0	143.0	145.0	0.0	138.0
feature38	k__Bacteria;p__Firmicutes;c__Clostridia;o__Clostridiales;f__Clostridiaceae;g__	0.0	0.0	0.0	0.0	0.0	0.0	0.0	0.0	0.0	0.0	0.0	0.0	0.0	92.0	0.0	67.0	0.0	0.0	131.0	76.0	0.0	0.0	0.0	0.0	0.0	0.0	0.0	0.0	0.0	53.0	97.0	0.0	0.0	0.0	0.0	0.0	0.0	0.0	0.0	0.0	0.0	0.0	0.0	0.0	14.0	0.0	0.0	0.0
feature39	k__Bacteria;p__Firmicutes;c__Clostridia;o__Clostridiales;f__Clostridiaceae;g__Clostridium	58.0	137.0	75.0	0.0	106.0	0.0	122.0	0.0	97.0	66.0	832.0	177.0	210.0	107.0	80.0	88.0	0.0	37.0	109.0	135.0	0.0	0.0	163.0	126.0	212.0	172.0	187.0	301.0	90.0	306.0	223.0	266.0	133.0	170.0	0.0	0.0	0.0	195.0	134.0	124.0	96.0	110.0	0.0	0.0	0.0	229.0	0.0	33.0
feature40	k__Bacteria;p__Firmicutes;c__Clostridia;o__Clostridiales;f__Clostridiaceae;g__SMB53	0.0	114.0	11.0	0.0	0.0	0.0	0.0	0.0	0.0	0.0	101.0	115.0	0.0	0.0	0.0	0.0	0.0	0.0	82.0	66.0	0.0	0.0	46.0	0.0	25.0	0.0	0.0	0.0	0.0	0.0	69.0	0.0	0.0	0.0	0.0	0.0	0.0	30.0	39.0	0.0	0.0	0.0	0.0	0.0	0.0	19.0	0.0	25.0
feature41	k__Bacteria;p__Firmicutes;c__Clostridia;o__Clostridiales;f__Lachnospiraceae;__	151.0	868.0	152.0	1197.0	1015.0	560.0	2560.0	774.0	360.0	980.0	2670.0	1888.0	940.0	782.0	824.0	1138.0	1022.0	104.0	1257.0	566.0	206.0	200.0	1233.0	639.0	1998.0	2217.0	604.0	1421.0	357.0	1874.0	700.0	353.0	83.0	190.0	36.0	4.0	63.0	2838.0	3100.0	803.0	699.0	343.0	225.0	361.0	879.0	1950.0	200.0	1325.0
feature42	k__Bacteria;p__Firmicutes;c__Clostridia;o__Clostridiales;f__Lachnospiraceae;g__	0.0	0.0	0.0	909.0	474.0	286.0	278.0	82.0	105.0	446.0	3560.0	461.0	636.0	182.0	165.0	100.0	190.0	0.0	881.0	372.0	0.0	67.0	347.0	183.0	1462.0	1179.0	393.0	676.0	244.0	1099.0	339.0	287.0	69.0	201.0	312.0	159.0	965.0	751.0	760.0	397.0	308.0	147.0	64.0	68.0	407.0	427.0	91.0	696.0
feature43	k__Bacteria;p__Firmicutes;c__Clostridia;o__Clostridiales;f__Lachnospiraceae;g__Anaerostipes	0.0	0.0	0.0	0.0	0.0	45.0	0.0	0.0	0.0	0.0	89.0	24.0	0.0	30.0	0.0	0.0	38.0	0.0	139.0	106.0	0.0	0.0	99.0	82.0	53.0	0.0	0.0	92.0	0.0	128.0	0.0	0.0	0.0	0.0	0.0	0.0	0.0	62.0	102.0	90.0	0.0	28.0	0.0	0.0	23.0	0.0	0.0	24.0
feature44	k__Bacteria;p__Firmicutes;c__Clostridia;o__Clostridiales;f__Lachnospiraceae;g__Blautia	84.0	395.0	74.0	450.0	484.0	219.0	698.0	512.0	299.0	727.0	951.0	806.0	792.0	500.0	397.0	997.0	241.0	40.0	601.0	433.0	0.0	54.0	495.0	284.0	654.0	828.0	571.0	867.0	262.0	565.0	375.0	224.0	36.0	76.0	0.0	0.0	0.0	1560.0	1998.0	919.0	543.0	416.0	260.0	192.0	573.0	1198.0	482.0	814.0
feature45	k__Bacteria;p__Firmicutes;c__Clostridia;o__Clostridiales;f__Lachnospiraceae;g__Butyrivibrio	0.0	0.0	0.0	0.0	0.0	0.0	0.0	0.0	0.0	67.0	0.0	43.0	0.0	0.0	0.0	0.0	0.0	0.0	829.0	160.0	0.0	0.0	0.0	0.0	0.0	0.0	0.0	0.0	0.0	0.0	0.0	0.0	0.0	0.0	0.0	0.0	0.0	0.0	0.0	0.0	0.0	0.0	81.0	60.0	70.0	0.0	0.0	0.0
feature46	k__Bacteria;p__Firmicutes;c__Clostridia;o__Clostridiales;f__Lachnospiraceae;g__Clostridium	254.0	1169.0	391.0	0.0	0.0	0.0	191.0	211.0	135.0	0.0	501.0	13.0	0.0	278.0	193.0	96.0	0.0	0.0	0.0	0.0	180.0	140.0	17.0	249.0	0.0	104.0	107.0	56.0	0.0	0.0	0.0	427.0	83.0	192.0	370.0	208.0	315.0	501.0	442.0	0.0	0.0	0.0	71.0	62.0	323.0	452.0	487.0	0.0
feature47	k__Bacteria;p__Firmicutes;c__Clostridia;o__Clostridiales;f__Lachnospiraceae;g__Coprococcus	154.0	437.0	108.0	261.0	301.0	280.0	235.0	936.0	1754.0	540.0	1185.0	463.0	343.0	441.0	447.0	532.0	293.0	31.0	420.0	253.0	204.0	152.0	352.0	233.0	764.0	889.0	149.0	290.0	74.0	594.0	196.0	0.0	0.0	0.0	0.0	0.0	0.0	1186.0	1240.0	276.0	57.0	106.0	165.0	241.0	188.0	629.0	171.0	474.0
feature48	k__Bacteria;p__Firmicutes;c__Clostridia;o__Clostridiales;f__Lachnospiraceae;g__Dorea	0.0	86.0	38.0	278.0	214.0	90.0	426.0	46.0	80.0	190.0	1368.0	145.0	244.0	185.0	196.0	133.0	436.0	52.0	131.0	131.0	57.0	131.0	168.0	182.0	539.0	457.0	359.0	1308.0	181.0	112.0	139.0	50.0	0.0	0.0	123.0	103.0	419.0	1092.0	1401.0	196.0	161.0	106.0	64.0	51.0	114.0	570.0	193.0	243.0
feature49	k__Bacteria;p__Firmicutes;c__Clostridia;o__Clostridiales;f__Lachnospiraceae;g__Lachnobacterium	0.0	0.0	0.0	0.0	0.0	0.0	0.0	0.0	0.0	15.0	0.0	0.0	0.0	0.0	0.0	0.0	0.0	0.0	860.0	249.0	0.0	0.0	725.0	286.0	0.0	0.0	0.0	0.0	0.0	620.0	821.0	0.0	0.0	0.0	0.0	0.0	0.0	41.0	87.0	0.0	0.0	0.0	0.0	0.0	0.0	0.0	0.0	20.0
feature50	k__Bacteria;p__Firmicutes;c__Clostridia;o__Clostridiales;f__Lachnospiraceae;g__Lachnospira	0.0	0.0	0.0	0.0	0.0	101.0	115.0	93.0	50.0	0.0	198.0	40.0	196.0	184.0	187.0	117.0	82.0	31.0	246.0	126.0	0.0	0.0	396.0	264.0	35.0	15.0	0.0	33.0	0.0	373.0	165.0	57.0	44.0	38.0	0.0	0.0	0.0	454.0	396.0	0.0	0.0	0.0	0.0	0.0	0.0	219.0	0.0	98.0
feature51	k__Bacteria;p__Firmicutes;c__Clostridia;o__Clostridiales;f__Lachnospiraceae;g__Roseburia	0.0	0.0	0.0	1628.0	397.0	297.0	542.0	839.0	555.0	317.0	1119.0	529.0	619.0	4502.0	3605.0	5790.0	49.0	0.0	3079.0	1042.0	0.0	0.0	1177.0	504.0	1622.0	1663.0	182.0	510.0	99.0	528.0	257.0	199.0	16.0	43.0	0.0	48.0	78.0	841.0	1011.0	1405.0	545.0	371.0	38.0	0.0	80.0	404.0	37.0	1148.0
feature52	k__Bacteria;p__Firmicutes;c__Clostridia;o__Clostridiales;f__Lachnospiraceae;g__[Ruminococcus]	226.0	2696.0	323.0	262.0	424.0	429.0	1160.0	1099.0	751.0	806.0	10294.0	407.0	431.0	926.0	772.0	1563.0	1706.0	126.0	561.0	157.0	780.0	968.0	305.0	117.0	623.0	832.0	1579.0	4618.0	617.0	317.0	174.0	180.0	124.0	146.0	2507.0	1273.0	5407.0	2081.0	2540.0	360.0	252.0	305.0	317.0	229.0	664.0	1953.0	761.0	195.0
feature53	k__Bacteria;p__Firmicutes;c__Clostridia;o__Clostridiales;f__Peptococcaceae;g__	0.0	0.0	0.0	0.0	0.0	0.0	0.0	0.0	0.0	10.0	0.0	0.0	0.0	92.0	81.0	98.0	0.0	0.0	0.0	0.0	0.0	0.0	0.0	0.0	113.0	95.0	0.0	0.0	0.0	47.0	0.0	0.0	0.0	0.0	0.0	0.0	0.0	0.0	0.0	58.0	86.0	0.0	0.0	0.0	0.0	0.0	0.0	54.0
feature54	k__Bacteria;p__Firmicutes;c__Clostridia;o__Clostridiales;f__Peptostreptococcaceae;__	25.0	80.0	51.0	0.0	46.0	0.0	0.0	51.0	0.0	99.0	74.0	37.0	62.0	75.0	67.0	68.0	64.0	0.0	787.0	199.0	0.0	0.0	62.0	30.0	62.0	0.0	56.0	77.0	31.0	140.0	93.0	0.0	0.0	0.0	0.0	0.0	0.0	0.0	122.0	102.0	63.0	86.0	0.0	0.0	0.0	38.0	0.0	97.0
feature55	k__Bacteria;p__Firmicutes;c__Clostridia;o__Clostridiales;f__Peptostreptococcaceae;g__Peptostreptococcus	0.0	0.0	0.0	0.0	0.0	0.0	83.0	0.0	0.0	0.0	62.0	0.0	0.0	22.0	15.0	58.0	0.0	0.0	0.0	0.0	0.0	0.0	0.0	0.0	0.0	0.0	17.0	52.0	29.0	0.0	0.0	464.0	775.0	668.0	0.0	0.0	80.0	9.0	14.0	0.0	0.0	0.0	50.0	81.0	51.0	0.0	0.0	32.0
feature56	k__Bacteria;p__Firmicutes;c__Clostridia;o__Clostridiales;f__Ruminococcaceae;__	0.0	0.0	0.0	20.0	0.0	0.0	130.0	23.0	0.0	0.0	287.0	75.0	36.0	370.0	300.0	371.0	63.0	35.0	538.0	419.0	0.0	0.0	256.0	162.0	214.0	218.0	91.0	239.0	13.0	318.0	0.0	0.0	30.0	0.0	0.0	0.0	0.0	468.0	431.0	112.0	39.0	107.0	69.0	21.0	316.0	366.0	61.0	313.0
feature57	k__Bacteria;p__Firmicutes;c__Clostridia;o__Clostridiales;f__Ruminococcaceae;g__	0.0	0.0	0.0	0.0	0.0	0.0	0.0	17.0	0.0	29.0	159.0	42.0	69.0	105.0	214.0	184.0	6.0	0.0	778.0	319.0	0.0	0.0	141.0	108.0	82.0	0.0	92.0	57.0	0.0	339.0	196.0	0.0	0.0	0.0	0.0	0.0	0.0	93.0	159.0	281.0	315.0	84.0	68.0	60.0	275.0	0.0	0.0	49.0
feature58	k__Bacteria;p__Firmicutes;c__Clostridia;o__Clostridiales;f__Ruminococcaceae;g__Anaerotruncus	0.0	0.0	0.0	0.0	0.0	0.0	0.0	0.0	0.0	0.0	0.0	0.0	0.0	0.0	0.0	0.0	0.0	0.0	0.0	0.0	0.0	0.0	17.0	0.0	0.0	0.0	0.0	0.0	0.0	0.0	0.0	0.0	0.0	0.0	0.0	0.0	0.0	0.0	36.0	10.0	0.0	0.0	0.0	0.0	0.0	0.0	0.0	0.0
feature59	k__Bacteria;p__Firmicutes;c__Clostridia;o__Clostridiales;f__Ruminococcaceae;g__Butyricicoccus	0.0	0.0	0.0	50.0	0.0	22.0	0.0	66.0	0.0	57.0	136.0	101.0	104.0	0.0	0.0	71.0	0.0	0.0	136.0	0.0	0.0	0.0	100.0	155.0	0.0	93.0	109.0	76.0	0.0	57.0	0.0	0.0	0.0	0.0	0.0	0.0	0.0	50.0	81.0	0.0	0.0	0.0	0.0	0.0	72.0	79.0	47.0	27.0
feature60	k__Bacteria;p__Firmicutes;c__Clostridia;o__Clostridiales;f__Ruminococcaceae;g__Faecalibacterium	0.0	0.0	0.0	1725.0	1031.0	810.0	632.0	609.0	1139.0	876.0	2257.0	1304.0	755.0	1319.0	1483.0	1458.0	1242.0	155.0	1494.0	566.0	34.0	0.0	1676.0	721.0	2039.0	1910.0	1827.0	3380.0	814.0	1581.0	480.0	153.0	44.0	80.0	960.0	1200.0	2673.0	2241.0	3017.0	848.0	560.0	303.0	734.0	621.0	1756.0	1210.0	238.0	1745.0
feature61	k__Bacteria;p__Firmicutes;c__Clostridia;o__Clostridiales;f__Ruminococcaceae;g__Gemmiger	0.0	0.0	0.0	113.0	90.0	160.0	1190.0	727.0	99.0	293.0	839.0	430.0	394.0	200.0	138.0	89.0	253.0	36.0	1082.0	509.0	0.0	0.0	792.0	374.0	788.0	931.0	239.0	374.0	145.0	1183.0	277.0	0.0	0.0	26.0	50.0	121.0	172.0	862.0	1267.0	435.0	244.0	246.0	267.0	151.0	643.0	454.0	213.0	669.0
feature62	k__Bacteria;p__Firmicutes;c__Clostridia;o__Clostridiales;f__Ruminococcaceae;g__Oscillospira	0.0	0.0	0.0	253.0	44.0	0.0	83.0	137.0	104.0	90.0	758.0	260.0	69.0	598.0	606.0	749.0	101.0	0.0	778.0	492.0	0.0	3.0	619.0	311.0	427.0	529.0	398.0	454.0	135.0	815.0	475.0	117.0	0.0	0.0	0.0	0.0	0.0	1041.0	1370.0	444.0	329.0	150.0	183.0	206.0	644.0	731.0	119.0	740.0
feature63	k__Bacteria;p__Firmicutes;c__Clostridia;o__Clostridiales;f__Ruminococcaceae;g__Ruminococcus	37.0	194.0	64.0	50.0	313.0	95.0	104.0	92.0	112.0	152.0	590.0	354.0	96.0	157.0	117.0	39.0	220.0	0.0	1184.0	547.0	88.0	156.0	1277.0	465.0	2259.0	2481.0	127.0	101.0	68.0	1341.0	583.0	72.0	89.0	40.0	89.0	68.0	111.0	910.0	1057.0	1514.0	1136.0	349.0	168.0	122.0	434.0	553.0	155.0	1052.0
feature64	k__Bacteria;p__Firmicutes;c__Clostridia;o__Clostridiales;f__Veillonellaceae;g__Acidaminococcus	0.0	0.0	0.0	0.0	0.0	35.0	0.0	0.0	0.0	0.0	0.0	0.0	0.0	0.0	0.0	0.0	0.0	0.0	0.0	0.0	0.0	0.0	0.0	0.0	0.0	0.0	12.0	38.0	15.0	0.0	0.0	49.0	0.0	42.0	0.0	0.0	0.0	0.0	0.0	0.0	0.0	0.0	0.0	0.0	0.0	0.0	0.0	0.0
feature65	k__Bacteria;p__Firmicutes;c__Clostridia;o__Clostridiales;f__Veillonellaceae;g__Dialister	0.0	0.0	0.0	25.0	0.0	0.0	44.0	0.0	0.0	0.0	54.0	0.0	0.0	0.0	0.0	13.0	0.0	0.0	0.0	0.0	0.0	0.0	0.0	0.0	8.0	0.0	0.0	0.0	0.0	0.0	0.0	139.0	121.0	121.0	93.0	108.0	97.0	0.0	0.0	0.0	0.0	109.0	0.0	0.0	0.0	0.0	0.0	0.0
feature66	k__Bacteria;p__Firmicutes;c__Clostridia;o__Clostridiales;f__Veillonellaceae;g__Mitsuokella	0.0	0.0	0.0	0.0	0.0	0.0	0.0	0.0	0.0	0.0	0.0	0.0	0.0	0.0	0.0	0.0	0.0	0.0	310.0	143.0	0.0	0.0	0.0	0.0	0.0	0.0	0.0	0.0	0.0	0.0	0.0	0.0	0.0	0.0	0.0	0.0	0.0	0.0	0.0	83.0	97.0	82.0	0.0	0.0	0.0	0.0	0.0	0.0
feature67	k__Bacteria;p__Firmicutes;c__Clostridia;o__Clostridiales;f__Veillonellaceae;g__Phascolarctobacterium	0.0	0.0	0.0	0.0	0.0	0.0	0.0	0.0	34.0	0.0	0.0	0.0	74.0	0.0	0.0	0.0	0.0	0.0	0.0	0.0	0.0	0.0	0.0	0.0	0.0	0.0	0.0	58.0	0.0	0.0	0.0	0.0	0.0	0.0	0.0	0.0	0.0	245.0	344.0	0.0	0.0	0.0	163.0	90.0	502.0	250.0	56.0	0.0
feature68	k__Bacteria;p__Firmicutes;c__Clostridia;o__Clostridiales;f__Veillonellaceae;g__Veillonella	0.0	0.0	0.0	41.0	149.0	0.0	140.0	19.0	0.0	9.0	1087.0	0.0	107.0	126.0	86.0	115.0	164.0	36.0	29.0	0.0	251.0	149.0	44.0	0.0	35.0	125.0	86.0	115.0	0.0	0.0	0.0	250.0	201.0	147.0	180.0	222.0	299.0	131.0	131.0	0.0	0.0	0.0	0.0	0.0	0.0	123.0	66.0	0.0
feature69	k__Bacteria;p__Firmicutes;c__Clostridia;o__Clostridiales;f__[Mogibacteriaceae];g__	26.0	35.0	0.0	0.0	0.0	0.0	0.0	0.0	0.0	28.0	106.0	56.0	88.0	105.0	26.0	209.0	21.0	0.0	111.0	0.0	0.0	0.0	16.0	0.0	42.0	58.0	0.0	89.0	0.0	76.0	0.0	0.0	0.0	0.0	0.0	0.0	0.0	116.0	160.0	12.0	17.0	87.0	0.0	0.0	68.0	60.0	0.0	67.0
feature70	k__Bacteria;p__Firmicutes;c__Clostridia;o__Clostridiales;f__[Mogibacteriaceae];g__Mogibacterium	0.0	0.0	0.0	0.0	0.0	0.0	0.0	0.0	0.0	41.0	0.0	0.0	0.0	0.0	0.0	0.0	0.0	0.0	0.0	0.0	0.0	0.0	0.0	0.0	0.0	0.0	33.0	38.0	42.0	0.0	0.0	0.0	0.0	0.0	0.0	0.0	0.0	0.0	0.0	0.0	0.0	24.0	0.0	0.0	0.0	0.0	0.0	0.0
feature71	k__Bacteria;p__Firmicutes;c__Clostridia;o__Clostridiales;f__[Tissierellaceae];g__Anaerococcus	0.0	52.0	0.0	0.0	0.0	20.0	0.0	0.0	0.0	22.0	0.0	0.0	0.0	73.0	30.0	65.0	0.0	15.0	0.0	47.0	0.0	0.0	0.0	50.0	0.0	0.0	34.0	0.0	17.0	0.0	0.0	5.0	95.0	0.0	106.0	35.0	156.0	73.0	66.0	72.0	0.0	73.0	0.0	0.0	6.0	14.0	7.0	89.0
feature72	k__Bacteria;p__Firmicutes;c__Clostridia;o__Clostridiales;f__[Tissierellaceae];g__Finegoldia	0.0	39.0	0.0	0.0	13.0	0.0	0.0	0.0	0.0	0.0	44.0	0.0	0.0	0.0	0.0	0.0	0.0	0.0	22.0	16.0	0.0	0.0	0.0	0.0	175.0	99.0	0.0	0.0	51.0	0.0	0.0	35.0	53.0	38.0	230.0	0.0	0.0	72.0	98.0	0.0	0.0	0.0	21.0	101.0	0.0	53.0	0.0	88.0
feature73	k__Bacteria;p__Firmicutes;c__Clostridia;o__Clostridiales;f__[Tissierellaceae];g__Parvimonas	0.0	0.0	0.0	0.0	0.0	0.0	68.0	0.0	0.0	0.0	0.0	0.0	62.0	94.0	46.0	92.0	70.0	0.0	0.0	0.0	0.0	0.0	0.0	472.0	0.0	0.0	0.0	0.0	0.0	0.0	0.0	209.0	17.0	219.0	0.0	0.0	77.0	0.0	0.0	0.0	15.0	83.0	67.0	71.0	80.0	8.0	0.0	0.0
feature74	k__Bacteria;p__Firmicutes;c__Clostridia;o__Clostridiales;f__[Tissierellaceae];g__Peptoniphilus	0.0	0.0	0.0	36.0	0.0	0.0	0.0	0.0	0.0	0.0	0.0	0.0	0.0	105.0	118.0	109.0	0.0	0.0	0.0	0.0	0.0	0.0	0.0	27.0	0.0	0.0	0.0	0.0	0.0	0.0	55.0	0.0	0.0	0.0	32.0	0.0	0.0	57.0	59.0	0.0	66.0	21.0	0.0	22.0	0.0	0.0	7.0	31.0
feature75	k__Bacteria;p__Firmicutes;c__Clostridia;o__Clostridiales;f__[Tissierellaceae];g__WAL_1855D	0.0	0.0	0.0	0.0	0.0	0.0	0.0	0.0	0.0	0.0	0.0	0.0	0.0	0.0	0.0	0.0	0.0	0.0	0.0	0.0	0.0	0.0	0.0	0.0	12.0	0.0	0.0	0.0	0.0	0.0	0.0	0.0	0.0	0.0	0.0	0.0	0.0	0.0	0.0	0.0	0.0	0.0	0.0	0.0	0.0	0.0	0.0	17.0
feature76	k__Bacteria;p__Firmicutes;c__Erysipelotrichi;o__Erysipelotrichales;f__Erysipelotrichaceae;g__	0.0	0.0	0.0	601.0	267.0	469.0	715.0	540.0	0.0	0.0	1427.0	205.0	876.0	76.0	106.0	103.0	201.0	46.0	105.0	56.0	0.0	0.0	73.0	64.0	139.0	83.0	76.0	276.0	45.0	51.0	52.0	53.0	46.0	29.0	140.0	340.0	552.0	228.0	271.0	61.0	34.0	0.0	0.0	0.0	0.0	120.0	0.0	0.0
feature77	k__Bacteria;p__Firmicutes;c__Erysipelotrichi;o__Erysipelotrichales;f__Erysipelotrichaceae;g__Bulleidia	0.0	0.0	0.0	0.0	0.0	0.0	64.0	0.0	0.0	0.0	53.0	0.0	0.0	0.0	0.0	0.0	0.0	0.0	0.0	0.0	0.0	0.0	0.0	23.0	0.0	0.0	0.0	14.0	0.0	0.0	0.0	42.0	56.0	77.0	0.0	30.0	0.0	22.0	0.0	30.0	0.0	67.0	0.0	0.0	0.0	0.0	0.0	0.0
feature78	k__Bacteria;p__Firmicutes;c__Erysipelotrichi;o__Erysipelotrichales;f__Erysipelotrichaceae;g__Catenibacterium	0.0	0.0	0.0	0.0	0.0	0.0	0.0	0.0	0.0	818.0	9.0	0.0	0.0	0.0	0.0	0.0	0.0	0.0	0.0	0.0	0.0	0.0	0.0	0.0	0.0	0.0	0.0	0.0	0.0	0.0	0.0	0.0	0.0	0.0	0.0	0.0	0.0	0.0	0.0	128.0	97.0	121.0	193.0	175.0	552.0	0.0	0.0	304.0
feature79	k__Bacteria;p__Firmicutes;c__Erysipelotrichi;o__Erysipelotrichales;f__Erysipelotrichaceae;g__Clostridium	0.0	0.0	0.0	0.0	39.0	70.0	0.0	0.0	91.0	0.0	37.0	0.0	0.0	28.0	27.0	40.0	39.0	0.0	0.0	0.0	728.0	655.0	0.0	70.0	0.0	0.0	0.0	0.0	0.0	1173.0	410.0	0.0	0.0	0.0	0.0	0.0	0.0	105.0	97.0	0.0	0.0	0.0	0.0	0.0	47.0	138.0	83.0	0.0
feature80	k__Bacteria;p__Firmicutes;c__Erysipelotrichi;o__Erysipelotrichales;f__Erysipelotrichaceae;g__Holdemania	0.0	0.0	0.0	0.0	16.0	0.0	0.0	0.0	0.0	0.0	0.0	0.0	0.0	22.0	23.0	0.0	0.0	0.0	71.0	0.0	0.0	0.0	0.0	0.0	0.0	0.0	0.0	0.0	0.0	35.0	44.0	44.0	0.0	0.0	0.0	0.0	0.0	53.0	72.0	0.0	0.0	0.0	0.0	0.0	0.0	48.0	0.0	59.0
feature81	k__Bacteria;p__Firmicutes;c__Erysipelotrichi;o__Erysipelotrichales;f__Erysipelotrichaceae;g__[Eubacterium]	0.0	0.0	0.0	0.0	0.0	0.0	0.0	0.0	39.0	23.0	71.0	21.0	0.0	449.0	379.0	887.0	152.0	59.0	0.0	0.0	62.0	47.0	0.0	0.0	123.0	105.0	327.0	458.0	115.0	0.0	0.0	0.0	0.0	0.0	97.0	428.0	614.0	83.0	63.0	324.0	426.0	329.0	33.0	51.0	80.0	63.0	57.0	0.0
feature82	k__Bacteria;p__Firmicutes;c__Erysipelotrichi;o__Erysipelotrichales;f__Erysipelotrichaceae;g__cc_115	0.0	0.0	0.0	0.0	0.0	0.0	0.0	0.0	0.0	0.0	0.0	0.0	0.0	0.0	0.0	0.0	0.0	0.0	55.0	31.0	0.0	0.0	23.0	0.0	0.0	0.0	0.0	0.0	0.0	0.0	0.0	0.0	0.0	0.0	0.0	0.0	0.0	52.0	0.0	0.0	0.0	0.0	0.0	0.0	0.0	0.0	0.0	34.0
feature83	k__Bacteria;p__Fusobacteria;c__Fusobacteriia;o__Fusobacteriales;f__Fusobacteriaceae;g__Fusobacterium	0.0	0.0	0.0	67.0	80.0	0.0	182.0	0.0	0.0	0.0	308.0	0.0	0.0	67.0	140.0	66.0	43.0	0.0	0.0	0.0	0.0	0.0	0.0	3017.0	10.0	0.0	39.0	49.0	0.0	0.0	50.0	195.0	349.0	91.0	0.0	71.0	190.0	0.0	111.0	4835.0	880.0	12838.0	486.0	594.0	2771.0	0.0	0.0	4.0
feature84	k__Bacteria;p__OD1;__;__;__;__	44.0	149.0	58.0	26.0	5.0	16.0	34.0	48.0	0.0	21.0	50.0	0.0	126.0	28.0	27.0	71.0	262.0	0.0	5.0	10.0	0.0	51.0	0.0	0.0	0.0	45.0	75.0	24.0	38.0	51.0	23.0	88.0	151.0	75.0	0.0	0.0	27.0	50.0	21.0	43.0	10.0	13.0	0.0	57.0	5.0	7.0	21.0	0.0
feature85	k__Bacteria;p__OD1;c__;o__;f__;g__	23.0	416.0	34.0	258.0	174.0	122.0	210.0	82.0	236.0	98.0	330.0	86.0	1132.0	192.0	279.0	127.0	502.0	0.0	223.0	660.0	56.0	79.0	38.0	0.0	155.0	406.0	13.0	102.0	19.0	657.0	1516.0	189.0	227.0	180.0	0.0	0.0	72.0	273.0	406.0	197.0	371.0	186.0	0.0	47.0	65.0	180.0	34.0	445.0
feature86	k__Bacteria;p__Proteobacteria;c__Alphaproteobacteria;o__RF32;f__;g__	0.0	0.0	0.0	0.0	0.0	0.0	0.0	0.0	0.0	10.0	0.0	0.0	0.0	0.0	0.0	0.0	0.0	0.0	0.0	0.0	0.0	0.0	39.0	112.0	0.0	0.0	0.0	0.0	0.0	0.0	0.0	0.0	0.0	0.0	0.0	0.0	0.0	65.0	141.0	225.0	87.0	138.0	94.0	25.0	118.0	169.0	0.0	0.0
feature87	k__Bacteria;p__Proteobacteria;c__Alphaproteobacteria;o__Rickettsiales;__;__	0.0	52.0	0.0	0.0	6.0	0.0	0.0	0.0	20.0	0.0	0.0	0.0	0.0	0.0	0.0	0.0	0.0	0.0	0.0	48.0	0.0	0.0	0.0	0.0	0.0	0.0	45.0	0.0	0.0	0.0	41.0	0.0	0.0	0.0	0.0	0.0	0.0	0.0	0.0	0.0	0.0	0.0	0.0	0.0	0.0	0.0	0.0	0.0
feature88	k__Bacteria;p__Proteobacteria;c__Alphaproteobacteria;o__Sphingomonadales;f__Sphingomonadaceae;g__Sphingopyxis	0.0	0.0	0.0	0.0	0.0	0.0	0.0	0.0	0.0	0.0	0.0	0.0	0.0	0.0	0.0	0.0	0.0	0.0	14.0	0.0	0.0	0.0	7.0	0.0	0.0	0.0	0.0	0.0	0.0	0.0	0.0	0.0	0.0	0.0	39.0	0.0	0.0	0.0	0.0	0.0	7.0	0.0	0.0	36.0	0.0	0.0	0.0	0.0
feature89	k__Bacteria;p__Proteobacteria;c__Betaproteobacteria;o__Burkholderiales;f__Alcaligenaceae;__	0.0	0.0	22.0	0.0	0.0	0.0	0.0	0.0	0.0	0.0	0.0	0.0	0.0	0.0	0.0	0.0	0.0	43.0	0.0	0.0	0.0	0.0	0.0	0.0	0.0	0.0	0.0	0.0	43.0	10.0	28.0	0.0	0.0	0.0	26.0	0.0	0.0	0.0	7.0	0.0	0.0	0.0	0.0	0.0	0.0	0.0	21.0	0.0
feature90	k__Bacteria;p__Proteobacteria;c__Betaproteobacteria;o__Burkholderiales;f__Alcaligenaceae;g__Achromobacter	0.0	0.0	0.0	0.0	0.0	0.0	0.0	0.0	9.0	0.0	0.0	0.0	0.0	0.0	0.0	0.0	8.0	0.0	13.0	0.0	0.0	0.0	0.0	0.0	0.0	0.0	0.0	0.0	24.0	18.0	33.0	0.0	0.0	0.0	0.0	0.0	42.0	5.0	0.0	0.0	16.0	0.0	0.0	0.0	0.0	0.0	0.0	0.0
feature91	k__Bacteria;p__Proteobacteria;c__Betaproteobacteria;o__Burkholderiales;f__Alcaligenaceae;g__Denitrobacter	16.0	49.0	0.0	52.0	56.0	13.0	67.0	46.0	36.0	47.0	0.0	14.0	73.0	0.0	28.0	0.0	0.0	109.0	23.0	100.0	7.0	0.0	0.0	0.0	87.0	67.0	40.0	10.0	0.0	112.0	211.0	29.0	116.0	0.0	80.0	0.0	0.0	87.0	60.0	18.0	29.0	31.0	0.0	0.0	0.0	70.0	38.0	72.0
feature92	k__Bacteria;p__Proteobacteria;c__Betaproteobacteria;o__Burkholderiales;f__Alcaligenaceae;g__Sutterella	0.0	0.0	0.0	1046.0	0.0	118.0	0.0	0.0	140.0	237.0	1554.0	91.0	261.0	0.0	0.0	0.0	188.0	29.0	102.0	33.0	0.0	0.0	27.0	0.0	279.0	247.0	139.0	231.0	55.0	0.0	77.0	14.0	0.0	0.0	582.0	198.0	663.0	778.0	1002.0	129.0	66.0	67.0	89.0	100.0	212.0	390.0	40.0	384.0
feature93	k__Bacteria;p__Proteobacteria;c__Betaproteobacteria;o__Burkholderiales;f__Comamonadaceae;g__Delftia	35.0	28.0	0.0	0.0	0.0	8.0	3.0	61.0	57.0	0.0	0.0	0.0	40.0	15.0	23.0	20.0	21.0	0.0	0.0	34.0	0.0	0.0	0.0	0.0	0.0	99.0	0.0	48.0	31.0	140.0	107.0	23.0	0.0	0.0	64.0	0.0	14.0	37.0	0.0	34.0	31.0	0.0	0.0	0.0	0.0	15.0	0.0	15.0
feature94	k__Bacteria;p__Proteobacteria;c__Betaproteobacteria;o__Neisseriales;f__Neisseriaceae;g__	0.0	0.0	0.0	29.0	0.0	0.0	0.0	0.0	7.0	14.0	0.0	0.0	0.0	0.0	0.0	0.0	0.0	0.0	0.0	65.0	0.0	0.0	0.0	0.0	0.0	0.0	0.0	0.0	0.0	0.0	0.0	17.0	0.0	0.0	0.0	0.0	72.0	50.0	46.0	0.0	94.0	0.0	0.0	0.0	0.0	0.0	0.0	0.0
feature95	k__Bacteria;p__Proteobacteria;c__Betaproteobacteria;o__Neisseriales;f__Neisseriaceae;g__Eikenella	0.0	0.0	0.0	0.0	51.0	0.0	0.0	0.0	0.0	0.0	0.0	0.0	0.0	54.0	177.0	0.0	0.0	0.0	0.0	0.0	0.0	0.0	0.0	86.0	0.0	0.0	0.0	0.0	0.0	0.0	0.0	55.0	144.0	59.0	0.0	0.0	0.0	0.0	0.0	0.0	0.0	0.0	0.0	0.0	0.0	0.0	0.0	0.0
feature96	k__Bacteria;p__Proteobacteria;c__Betaproteobacteria;o__Rhodocyclales;f__Rhodocyclaceae;g__Petrobacter	0.0	0.0	0.0	0.0	0.0	0.0	0.0	0.0	0.0	0.0	11.0	0.0	0.0	0.0	0.0	0.0	0.0	0.0	0.0	0.0	0.0	0.0	0.0	0.0	0.0	0.0	0.0	0.0	0.0	70.0	0.0	0.0	0.0	0.0	21.0	0.0	0.0	0.0	30.0	0.0	0.0	0.0	0.0	0.0	0.0	0.0	0.0	0.0
feature97	k__Bacteria;p__Proteobacteria;c__Deltaproteobacteria;o__Desulfovibrionales;f__Desulfovibrionaceae;g__Desulfovibrio	0.0	39.0	0.0	0.0	0.0	9.0	0.0	0.0	0.0	86.0	0.0	0.0	0.0	0.0	0.0	0.0	0.0	0.0	0.0	0.0	0.0	0.0	0.0	0.0	519.0	523.0	50.0	55.0	42.0	0.0	0.0	0.0	0.0	0.0	0.0	0.0	0.0	23.0	40.0	391.0	218.0	141.0	111.0	83.0	193.0	26.0	0.0	91.0
feature98	k__Bacteria;p__Proteobacteria;c__Epsilonproteobacteria;o__Campylobacterales;f__Campylobacteraceae;g__Campylobacter	0.0	27.0	15.0	0.0	0.0	0.0	0.0	0.0	0.0	0.0	38.0	0.0	0.0	42.0	89.0	0.0	0.0	0.0	0.0	0.0	0.0	0.0	0.0	75.0	20.0	25.0	0.0	0.0	0.0	0.0	0.0	0.0	0.0	0.0	41.0	49.0	0.0	30.0	39.0	57.0	62.0	88.0	0.0	0.0	0.0	0.0	0.0	52.0
feature99	k__Bacteria;p__Proteobacteria;c__Gammaproteobacteria;o__Aeromonadales;f__Succinivibrionaceae;g__Succinivibrio	0.0	0.0	0.0	0.0	0.0	0.0	0.0	0.0	0.0	0.0	0.0	0.0	0.0	0.0	0.0	0.0	0.0	0.0	0.0	0.0	0.0	0.0	0.0	0.0	0.0	0.0	0.0	0.0	0.0	0.0	0.0	0.0	0.0	0.0	0.0	0.0	0.0	78.0	45.0	0.0	0.0	0.0	0.0	0.0	0.0	106.0	0.0	0.0
feature100	k__Bacteria;p__Proteobacteria;c__Gammaproteobacteria;o__Enterobacteriales;f__Enterobacteriaceae;__	28.0	31.0	0.0	0.0	407.0	26.0	391.0	45.0	113.0	95.0	0.0	103.0	360.0	93.0	48.0	68.0	101.0	64.0	670.0	245.0	0.0	0.0	39.0	0.0	92.0	756.0	67.0	91.0	22075.0	5256.0	1288.0	1940.0	7198.0	1209.0	2986.0	551.0	2424.0	0.0	29.0	0.0	75.0	93.0	118.0	77.0	75.0	50.0	0.0	241.0
feature101	k__Bacteria;p__Proteobacteria;c__Gammaproteobacteria;o__Pasteurellales;f__Pasteurellaceae;g__Actinobacillus	0.0	0.0	0.0	91.0	63.0	0.0	31.0	0.0	0.0	0.0	39.0	0.0	0.0	0.0	0.0	0.0	0.0	0.0	0.0	0.0	0.0	0.0	0.0	0.0	0.0	0.0	0.0	0.0	0.0	0.0	0.0	74.0	0.0	39.0	28.0	131.0	176.0	0.0	0.0	0.0	0.0	0.0	0.0	0.0	0.0	0.0	0.0	0.0
feature102	k__Bacteria;p__Proteobacteria;c__Gammaproteobacteria;o__Pasteurellales;f__Pasteurellaceae;g__Aggregatibacter	0.0	0.0	0.0	0.0	77.0	0.0	0.0	0.0	0.0	0.0	0.0	0.0	33.0	0.0	0.0	0.0	0.0	0.0	0.0	0.0	0.0	0.0	0.0	0.0	0.0	0.0	0.0	0.0	0.0	0.0	0.0	0.0	0.0	0.0	0.0	0.0	0.0	0.0	0.0	0.0	0.0	0.0	0.0	0.0	0.0	0.0	0.0	0.0
feature103	k__Bacteria;p__Proteobacteria;c__Gammaproteobacteria;o__Pasteurellales;f__Pasteurellaceae;g__Haemophilus	0.0	0.0	0.0	110.0	215.0	0.0	82.0	0.0	0.0	0.0	0.0	0.0	107.0	45.0	118.0	95.0	0.0	0.0	0.0	56.0	0.0	0.0	58.0	38.0	106.0	78.0	156.0	528.0	129.0	0.0	0.0	102.0	46.0	51.0	77.0	161.0	137.0	34.0	0.0	0.0	0.0	0.0	0.0	0.0	0.0	22.0	0.0	0.0
feature104	k__Bacteria;p__Proteobacteria;c__Gammaproteobacteria;o__Pseudomonadales;f__Pseudomonadaceae;__	0.0	0.0	0.0	0.0	0.0	0.0	0.0	0.0	0.0	0.0	0.0	0.0	0.0	71.0	93.0	100.0	0.0	0.0	0.0	0.0	0.0	0.0	0.0	0.0	0.0	0.0	0.0	0.0	0.0	0.0	0.0	247.0	65.0	3837.0	0.0	0.0	0.0	0.0	0.0	0.0	0.0	0.0	0.0	0.0	0.0	0.0	0.0	0.0
feature105	k__Bacteria;p__Proteobacteria;c__Gammaproteobacteria;o__Pseudomonadales;f__Pseudomonadaceae;g__Pseudomonas	0.0	13.0	0.0	0.0	0.0	6.0	22.0	11.0	0.0	0.0	0.0	0.0	16.0	9.0	0.0	0.0	0.0	220.0	10.0	132.0	0.0	10.0	41.0	0.0	91.0	116.0	0.0	0.0	60.0	115.0	131.0	0.0	0.0	0.0	141.0	0.0	0.0	105.0	170.0	0.0	46.0	51.0	0.0	23.0	20.0	100.0	30.0	35.0
feature106	k__Bacteria;p__Proteobacteria;c__Gammaproteobacteria;o__Xanthomonadales;f__Xanthomonadaceae;g__Stenotrophomonas	0.0	0.0	7.0	0.0	0.0	0.0	0.0	0.0	50.0	38.0	0.0	0.0	0.0	0.0	0.0	58.0	0.0	0.0	0.0	0.0	0.0	0.0	0.0	0.0	0.0	0.0	13.0	0.0	0.0	0.0	84.0	11.0	0.0	0.0	31.0	0.0	34.0	10.0	19.0	0.0	38.0	0.0	0.0	25.0	0.0	0.0	0.0	0.0
feature107	k__Bacteria;p__Tenericutes;c__Mollicutes;o__RF39;f__;g__	0.0	0.0	0.0	0.0	0.0	0.0	0.0	0.0	0.0	0.0	0.0	0.0	0.0	15.0	28.0	23.0	0.0	0.0	48.0	0.0	0.0	0.0	0.0	0.0	0.0	0.0	0.0	0.0	0.0	0.0	0.0	0.0	0.0	0.0	0.0	0.0	0.0	0.0	0.0	0.0	0.0	0.0	0.0	0.0	0.0	0.0	0.0	0.0
feature108	k__Bacteria;p__Verrucomicrobia;c__Verrucomicrobiae;o__Verrucomicrobiales;f__Verrucomicrobiaceae;g__Akkermansia	0.0	0.0	0.0	0.0	0.0	0.0	0.0	0.0	0.0	43.0	0.0	18.0	0.0	0.0	0.0	0.0	31.0	0.0	193.0	88.0	0.0	27.0	702.0	166.0	0.0	0.0	0.0	0.0	0.0	97.0	76.0	0.0	50.0	0.0	0.0	0.0	0.0	1538.0	1261.0	0.0	0.0	0.0	0.0	30.0	0.0	714.0	1017.0	46.0
[truncated: 20 more columns]

## Sheet: Sample_table
#	Sample ID	Pairwise comparison
		NORMAL_HC_vs_NORMAL_P_T	NORMAL_HC_vs_POLYP_P_T	NORMAL_HC_vs_TUMOUR_P_T	NORMAL_HC_vs_NORMAL_P	NORMAL_HC_vs_POLYP_P	Group.3
1	BKCH2609P	NO	0	NO	NO	NO	POLYP_P_T
2	BKCH2609S	0	NO	NO	NO	NO	NORMAL_P_T
3	BKCH2609T	NO	NO	0	NO	NO	TUMOUR
4	CON15N	1	1	1	1	1	NORMAL_HC
5	CON16N	1	1	1	1	1	NORMAL_HC
6	CON17N	1	1	1	1	1	NORMAL_HC
7	CON18N	1	1	1	1	1	NORMAL_HC
8	CON19N	1	1	1	1	1	NORMAL_HC
9	CON20N	1	1	1	1	1	NORMAL_HC
10	CON21N	1	1	1	1	1	NORMAL_HC
11	CON3N	1	1	1	1	1	NORMAL_HC
12	CON4N	1	1	1	1	1	NORMAL_HC
13	CON7N	1	1	1	1	1	NORMAL_HC
14	KC595N	0	NO	NO	NO	NO	NORMAL_P_T
15	KC595P	NO	0	NO	NO	NO	POLYP_P_T
16	KC595T	NO	NO	0	NO	NO	TUMOUR
17	SGR101N	0	NO	NO	0	NO	NORMAL_P
18	SGR101P	NO	0	NO	NO	0	POLYP_P
19	SGR14N	0	NO	NO	0	NO	NORMAL_P
20	SGR14P	NO	0	NO	NO	0	POLYP_P
21	SGR16N	0	NO	NO	0	NO	NORMAL_P
22	SGR16P	NO	0	NO	NO	0	POLYP_P
23	SGR21N	0	NO	NO	0	NO	NORMAL_P
24	SGR21P	NO	0	NO	NO	0	POLYP_P
25	SGR28N	0	NO	NO	0	NO	NORMAL_P
26	SGR28P	NO	0	NO	NO	0	POLYP_P
27	SGR32N	0	NO	NO	NO	NO	NORMAL_P_T
28	SGR32P	NO	0	NO	NO	NO	POLYP_P_T
29	SGR32T	NO	NO	0	NO	NO	TUMOUR
30	SGR33N	0	NO	NO	0	NO	NORMAL_P
31	SGR33P	NO	0	NO	NO	0	POLYP_P
32	SGR36N	0	NO	NO	NO	NO	NORMAL_P_T
33	SGR36P	NO	0	NO	NO	NO	POLYP_P_T
34	SGR36T	NO	NO	0	NO	NO	TUMOUR
35	SGR3N	0	NO	NO	NO	NO	NORMAL_P_T
36	SGR3P	NO	0	NO	NO	NO	POLYP_P_T
37	SGR3T	NO	NO	0	NO	NO	TUMOUR
38	SGR40N	0	NO	NO	0	NO	NORMAL_P
39	SGR40P	NO	0	NO	NO	0	POLYP_P
40	SGR42N	0	NO	NO	NO	NO	NORMAL_P_T
41	SGR42P	NO	0	NO	NO	NO	POLYP_P_T
42	SGR42T	NO	NO	0	NO	NO	TUMOUR
43	SGR51N	0	NO	NO	NO	NO	NORMAL_P_T
44	SGR51P	NO	0	NO	NO	NO	POLYP_P_T
45	SGR51T	NO	NO	0	NO	NO	TUMOUR
46	SGR56N	0	NO	NO	0	NO	NORMAL_P
47	SGR56P	NO	0	NO	NO	0	POLYP_P
48	SGR59N	0	NO	NO	0	NO	NORMAL_P
49	SGR59P	NO	0	NO	NO	0	POLYP_P
50	SGR5N	0	NO	NO	NO	NO	NORMAL_P_T
51	SGR5T	NO	NO	0	NO	NO	TUMOUR
52	SGR60N	0	NO	NO	0	NO	NORMAL_P
53	SGR60P	NO	0	NO	NO	0	POLYP_P
54	SGR63N	0	NO	NO	0	NO	NORMAL_P
55	SGR63P	NO	0	NO	NO	0	POLYP_P
56	SGR71N	0	NO	NO	0	NO	NORMAL_P
57	SGR71P	NO	0	NO	NO	0	POLYP_P
58	SGR72N	0	NO	NO	0	NO	NORMAL_P
59	SGR72P	NO	0	NO	NO	0	POLYP_P
60	SGR76N	0	NO	NO	0	NO	NORMAL_P
61	SGR76P	NO	0	NO	NO	0	POLYP_P
62	SGR91N	0	NO	NO	0	NO	NORMAL_P
63	SGR91P	NO	0	NO	NO	0	POLYP_P
64	SGR97N	0	NO	NO	0	NO	NORMAL_P
65	SGR97P	NO	0	NO	NO	0	POLYP_P
66	SGR9N	0	NO	NO	NO	NO	NORMAL_P_T
67	SGR9P	NO	0	NO	NO	NO	POLYP_P_T
68	SGR9T	NO	NO	0	NO	NO	TUMOUR

## Sheet: MSA_output
	Method	# pos	# neg	Features (pos)	Features (neg)	Scores (pos)	Scores (neg)	Interpretation						Differentially abundant taxa (common taxa only)
NORMAL_HC_vs_NORMAL_P_T	Coda_lasso	4	4	28; 101; 51; 76	16; 72; 71; 6	0.32; 0.08; 0.03; 0.0005	0.18; 0.17; 0.06; 0.01	Features (pos) have a greater abundance in NORMAL_HC.						g__Staphylococcus and g__Actinobacillus (28 and 101) more abundant in NORMAL_HC
	Clr_lasso	8	3	28; 47; 101; 51; 60; 6; 42; 59	16; 72; 86	0.51; 0.27; 0.21; 0.204; 0.13; 0.12; 0.007; 0.003	0.29; 0.08; 0.03	Features (neg) have a greater abundance in NORMAL_P_T.						f__Rikenellaceae;g__ (feature 16) more abundant in NORMAL_P_T
	Selbal	6	6	28; 60; 31; 101; 70; 7	71; 16; 33; 21; 103; 25	-	-	3 features are in common among the 3 methods: 28, 101, 16.
NORMAL_HC_vs_POLYP_P_T	Coda_lasso	6	3	28; 6; 51; 101; 61; 26	16; 105; 71	0.14; 0.08; 0.06; 0.04; 0.03; 0.004	0.14; 0.11; 0.1	Features (pos) have a greater abundance in NORMAL_HC.						g__Gemmiger (feature 61) more abundant in NORMAL_HC
	Clr_lasso	8	3	44; 6; 28; 61; 101; 4; 102; 47	105; 16; 74	0.74; 0.36; 0.34; 0.28; 0.23; 0.14; 0.12; 0.1	0.4; 0.18; 0.06	Features (neg) have a greater abundance in POLYP_P_T.						f__Rikenellaceae;g__ (16) and g__Pseudomonas (feature 105) more abundant in POLYP_P_T
	Selbal	4	8	47; 61; 91; 4	16; 105; 26; 41; 2; 93; 44; 89	-	-	3 features are in common among the 3 methods: 61, 16,105.
NORMAL_HC_vs_TUMOUR	Coda_lasso	3	5	91; 76; 47	83; 16; 26; 100; 10	0.23; 0.06; 0.03	0.14; 0.07; 0.06; 0.03; 0.02	Features (pos) have a greater abundance in NORMAL_HC.
	Clr_lasso	6	3	41; 4; 51; 96; 108; 42	107; 16; 83	1.74; 1.34; 0.69; 0.37; 0.02; 0.02	0.61; 0.12; 0.06	Features (neg) have a greater abundance in TUMOUR_P_T.
	Selbal	6	3	91; 60; 47; 90; 49; 38	86; 10; 107	-	-	There are no common features among the three approaches.
NORMAL_HC_vs_NORMAL_P	Coda_lasso	3	6	28; 101; 31	16; 72; 26; 56; 105; 49	0.37; 0.04; 0.02	0.13; 0.12; 0.08; 0.04; 0.03; 0.03	Features (pos) have a greater abundance in NORMAL_HC.						g__Staphylococcus (feature 28) more abundant in NORMAL_HC
	Clr_lasso	5	7	28; 47; 44; 101; 45	86; 16; 72; 49; 43; 82; 24	0.98; 0.53; 0.27; 0.25; 0.11	0.29; 0.2; 0.11; 0.09; 0.07; 0.06; 0.06	Features (neg) have a greater abundance in NORMAL_P
	Selbal	2	4	28; 7	27; 86; 90; 88	-	-	1 feature in common among the 3 methods: 28
NORMAL_HC_vs_POLYP_P	Coda_lasso	6	5	76; 6; 28; 31; 51; 56	16; 105; 26; 1; 108	0.04; 0.03; 0.02; 0.004; 0.002; 0.0005	0.04; 0.03; 0.01; 0.007; 0.006	Features (pos) have a greater abundance in NORMAL_HC.						g__Bifidobacterium (feature 6) more abundant in NORMAL_HC
	Clr_lasso	5	6	44; 6; 28; 61; 65	105; 108; 7; 24; 16; 56	1.63; 0.58; 0.46; 0.39; 0.13	0.59; 0.28; 0.25; 0.23; 0.21; 0.16	Features (neg) have a greater abundance in POLYP_P
	Selbal	4	8	6; 60; 44; 104	49; 7; 24; 56; 97; 67; 8; 95	-	-	1 feature in common among the 3 methods: 6

## Sheet: Taxonomy
Feature	Whole Taxonomy (collapsed at genus level)	Phylum	Class	Order	Family	Genus
feature1	k__Bacteria;__;__;__;__;__	__	__	__	__	__
feature2	k__Bacteria;p__Actinobacteria;c__Actinobacteria;o__Actinomycetales;f__Actinomycetaceae;g__Mobiluncus	p__Actinobacteria	c__Actinobacteria	o__Actinomycetales	f__Actinomycetaceae	g__Mobiluncus
feature3	k__Bacteria;p__Actinobacteria;c__Actinobacteria;o__Actinomycetales;f__Corynebacteriaceae;g__Corynebacterium	p__Actinobacteria	c__Actinobacteria	o__Actinomycetales	f__Corynebacteriaceae	g__Corynebacterium
feature4	k__Bacteria;p__Actinobacteria;c__Actinobacteria;o__Actinomycetales;f__Intrasporangiaceae;__	p__Actinobacteria	c__Actinobacteria	o__Actinomycetales	f__Intrasporangiaceae	__
feature5	k__Bacteria;p__Actinobacteria;c__Actinobacteria;o__Actinomycetales;f__Propionibacteriaceae;g__Propionibacterium	p__Actinobacteria	c__Actinobacteria	o__Actinomycetales	f__Propionibacteriaceae	g__Propionibacterium
feature6	k__Bacteria;p__Actinobacteria;c__Actinobacteria;o__Bifidobacteriales;f__Bifidobacteriaceae;g__Bifidobacterium	p__Actinobacteria	c__Actinobacteria	o__Bifidobacteriales	f__Bifidobacteriaceae	g__Bifidobacterium
feature7	k__Bacteria;p__Actinobacteria;c__Coriobacteriia;o__Coriobacteriales;f__Coriobacteriaceae;g__	p__Actinobacteria	c__Coriobacteriia	o__Coriobacteriales	f__Coriobacteriaceae	g__
feature8	k__Bacteria;p__Actinobacteria;c__Coriobacteriia;o__Coriobacteriales;f__Coriobacteriaceae;g__Collinsella	p__Actinobacteria	c__Coriobacteriia	o__Coriobacteriales	f__Coriobacteriaceae	g__Collinsella
feature9	k__Bacteria;p__Actinobacteria;c__Coriobacteriia;o__Coriobacteriales;f__Coriobacteriaceae;g__Eggerthella	p__Actinobacteria	c__Coriobacteriia	o__Coriobacteriales	f__Coriobacteriaceae	g__Eggerthella
feature10	k__Bacteria;p__Actinobacteria;c__Rubrobacteria;o__Rubrobacterales;f__Rubrobacteraceae;g__Rubrobacter	p__Actinobacteria	c__Rubrobacteria	o__Rubrobacterales	f__Rubrobacteraceae	g__Rubrobacter
feature11	k__Bacteria;p__Bacteroidetes;c__Bacteroidia;o__Bacteroidales;f__Bacteroidaceae;g__Bacteroides	p__Bacteroidetes	c__Bacteroidia	o__Bacteroidales	f__Bacteroidaceae	g__Bacteroides
feature12	k__Bacteria;p__Bacteroidetes;c__Bacteroidia;o__Bacteroidales;f__Porphyromonadaceae;g__Parabacteroides	p__Bacteroidetes	c__Bacteroidia	o__Bacteroidales	f__Porphyromonadaceae	g__Parabacteroides
feature13	k__Bacteria;p__Bacteroidetes;c__Bacteroidia;o__Bacteroidales;f__Porphyromonadaceae;g__Porphyromonas	p__Bacteroidetes	c__Bacteroidia	o__Bacteroidales	f__Porphyromonadaceae	g__Porphyromonas
feature14	k__Bacteria;p__Bacteroidetes;c__Bacteroidia;o__Bacteroidales;f__Prevotellaceae;g__Prevotella	p__Bacteroidetes	c__Bacteroidia	o__Bacteroidales	f__Prevotellaceae	g__Prevotella
feature15	k__Bacteria;p__Bacteroidetes;c__Bacteroidia;o__Bacteroidales;f__Rikenellaceae;__	p__Bacteroidetes	c__Bacteroidia	o__Bacteroidales	f__Rikenellaceae	__
feature16	k__Bacteria;p__Bacteroidetes;c__Bacteroidia;o__Bacteroidales;f__Rikenellaceae;g__	p__Bacteroidetes	c__Bacteroidia	o__Bacteroidales	f__Rikenellaceae	g__
feature17	k__Bacteria;p__Bacteroidetes;c__Bacteroidia;o__Bacteroidales;f__Rikenellaceae;g__Alistipes	p__Bacteroidetes	c__Bacteroidia	o__Bacteroidales	f__Rikenellaceae	g__Alistipes
feature18	k__Bacteria;p__Bacteroidetes;c__Bacteroidia;o__Bacteroidales;f__S24-7;g__	p__Bacteroidetes	c__Bacteroidia	o__Bacteroidales	f__S24-7	g__
feature19	k__Bacteria;p__Bacteroidetes;c__Bacteroidia;o__Bacteroidales;f__[Barnesiellaceae];__	p__Bacteroidetes	c__Bacteroidia	o__Bacteroidales	f__[Barnesiellaceae]	__
feature20	k__Bacteria;p__Bacteroidetes;c__Bacteroidia;o__Bacteroidales;f__[Barnesiellaceae];g__	p__Bacteroidetes	c__Bacteroidia	o__Bacteroidales	f__[Barnesiellaceae]	g__
feature21	k__Bacteria;p__Bacteroidetes;c__Bacteroidia;o__Bacteroidales;f__[Odoribacteraceae];g__Butyricimonas	p__Bacteroidetes	c__Bacteroidia	o__Bacteroidales	f__[Odoribacteraceae]	g__Butyricimonas
feature22	k__Bacteria;p__Bacteroidetes;c__Bacteroidia;o__Bacteroidales;f__[Odoribacteraceae];g__Odoribacter	p__Bacteroidetes	c__Bacteroidia	o__Bacteroidales	f__[Odoribacteraceae]	g__Odoribacter
feature23	k__Bacteria;p__Bacteroidetes;c__Bacteroidia;o__Bacteroidales;f__[Paraprevotellaceae];g__Paraprevotella	p__Bacteroidetes	c__Bacteroidia	o__Bacteroidales	f__[Paraprevotellaceae]	g__Paraprevotella
feature24	k__Bacteria;p__Cyanobacteria;c__4C0d-2;o__YS2;f__;g__	p__Cyanobacteria	c__4C0d-2	o__YS2	f__	g__
feature25	k__Bacteria;p__Firmicutes;c__Bacilli;o__Bacillales;f__Bacillaceae;g__Anoxybacillus	p__Firmicutes	c__Bacilli	o__Bacillales	f__Bacillaceae	g__Anoxybacillus
feature26	k__Bacteria;p__Firmicutes;c__Bacilli;o__Bacillales;f__Bacillaceae;g__Bacillus	p__Firmicutes	c__Bacilli	o__Bacillales	f__Bacillaceae	g__Bacillus
feature27	k__Bacteria;p__Firmicutes;c__Bacilli;o__Bacillales;f__Bacillaceae;g__Geobacillus	p__Firmicutes	c__Bacilli	o__Bacillales	f__Bacillaceae	g__Geobacillus
feature28	k__Bacteria;p__Firmicutes;c__Bacilli;o__Bacillales;f__Staphylococcaceae;g__Staphylococcus	p__Firmicutes	c__Bacilli	o__Bacillales	f__Staphylococcaceae	g__Staphylococcus
feature29	k__Bacteria;p__Firmicutes;c__Bacilli;o__Gemellales;f__Gemellaceae;__	p__Firmicutes	c__Bacilli	o__Gemellales	f__Gemellaceae	__
feature30	k__Bacteria;p__Firmicutes;c__Bacilli;o__Gemellales;f__Gemellaceae;g__	p__Firmicutes	c__Bacilli	o__Gemellales	f__Gemellaceae	g__
feature31	k__Bacteria;p__Firmicutes;c__Bacilli;o__Lactobacillales;f__Carnobacteriaceae;g__Granulicatella	p__Firmicutes	c__Bacilli	o__Lactobacillales	f__Carnobacteriaceae	g__Granulicatella
feature32	k__Bacteria;p__Firmicutes;c__Bacilli;o__Lactobacillales;f__Enterococcaceae;g__Enterococcus	p__Firmicutes	c__Bacilli	o__Lactobacillales	f__Enterococcaceae	g__Enterococcus
feature33	k__Bacteria;p__Firmicutes;c__Bacilli;o__Lactobacillales;f__Streptococcaceae;g__Streptococcus	p__Firmicutes	c__Bacilli	o__Lactobacillales	f__Streptococcaceae	g__Streptococcus
feature34	k__Bacteria;p__Firmicutes;c__Bacilli;o__Turicibacterales;f__Turicibacteraceae;g__Turicibacter	p__Firmicutes	c__Bacilli	o__Turicibacterales	f__Turicibacteraceae	g__Turicibacter
feature35	k__Bacteria;p__Firmicutes;c__Clostridia;o__Clostridiales;__;__	p__Firmicutes	c__Clostridia	o__Clostridiales	__	__
feature36	k__Bacteria;p__Firmicutes;c__Clostridia;o__Clostridiales;f__;g__	p__Firmicutes	c__Clostridia	o__Clostridiales	f__	g__
feature37	k__Bacteria;p__Firmicutes;c__Clostridia;o__Clostridiales;f__Christensenellaceae;g__	p__Firmicutes	c__Clostridia	o__Clostridiales	f__Christensenellaceae	g__
feature38	k__Bacteria;p__Firmicutes;c__Clostridia;o__Clostridiales;f__Clostridiaceae;g__	p__Firmicutes	c__Clostridia	o__Clostridiales	f__Clostridiaceae	g__
feature39	k__Bacteria;p__Firmicutes;c__Clostridia;o__Clostridiales;f__Clostridiaceae;g__Clostridium	p__Firmicutes	c__Clostridia	o__Clostridiales	f__Clostridiaceae	g__Clostridium
feature40	k__Bacteria;p__Firmicutes;c__Clostridia;o__Clostridiales;f__Clostridiaceae;g__SMB53	p__Firmicutes	c__Clostridia	o__Clostridiales	f__Clostridiaceae	g__SMB53
feature41	k__Bacteria;p__Firmicutes;c__Clostridia;o__Clostridiales;f__Lachnospiraceae;__	p__Firmicutes	c__Clostridia	o__Clostridiales	f__Lachnospiraceae	__
feature42	k__Bacteria;p__Firmicutes;c__Clostridia;o__Clostridiales;f__Lachnospiraceae;g__	p__Firmicutes	c__Clostridia	o__Clostridiales	f__Lachnospiraceae	g__
feature43	k__Bacteria;p__Firmicutes;c__Clostridia;o__Clostridiales;f__Lachnospiraceae;g__Anaerostipes	p__Firmicutes	c__Clostridia	o__Clostridiales	f__Lachnospiraceae	g__Anaerostipes
feature44	k__Bacteria;p__Firmicutes;c__Clostridia;o__Clostridiales;f__Lachnospiraceae;g__Blautia	p__Firmicutes	c__Clostridia	o__Clostridiales	f__Lachnospiraceae	g__Blautia
feature45	k__Bacteria;p__Firmicutes;c__Clostridia;o__Clostridiales;f__Lachnospiraceae;g__Butyrivibrio	p__Firmicutes	c__Clostridia	o__Clostridiales	f__Lachnospiraceae	g__Butyrivibrio
feature46	k__Bacteria;p__Firmicutes;c__Clostridia;o__Clostridiales;f__Lachnospiraceae;g__Clostridium	p__Firmicutes	c__Clostridia	o__Clostridiales	f__Lachnospiraceae	g__Clostridium
feature47	k__Bacteria;p__Firmicutes;c__Clostridia;o__Clostridiales;f__Lachnospiraceae;g__Coprococcus	p__Firmicutes	c__Clostridia	o__Clostridiales	f__Lachnospiraceae	g__Coprococcus
feature48	k__Bacteria;p__Firmicutes;c__Clostridia;o__Clostridiales;f__Lachnospiraceae;g__Dorea	p__Firmicutes	c__Clostridia	o__Clostridiales	f__Lachnospiraceae	g__Dorea
feature49	k__Bacteria;p__Firmicutes;c__Clostridia;o__Clostridiales;f__Lachnospiraceae;g__Lachnobacterium	p__Firmicutes	c__Clostridia	o__Clostridiales	f__Lachnospiraceae	g__Lachnobacterium
feature50	k__Bacteria;p__Firmicutes;c__Clostridia;o__Clostridiales;f__Lachnospiraceae;g__Lachnospira	p__Firmicutes	c__Clostridia	o__Clostridiales	f__Lachnospiraceae	g__Lachnospira
feature51	k__Bacteria;p__Firmicutes;c__Clostridia;o__Clostridiales;f__Lachnospiraceae;g__Roseburia	p__Firmicutes	c__Clostridia	o__Clostridiales	f__Lachnospiraceae	g__Roseburia
feature52	k__Bacteria;p__Firmicutes;c__Clostridia;o__Clostridiales;f__Lachnospiraceae;g__[Ruminococcus]	p__Firmicutes	c__Clostridia	o__Clostridiales	f__Lachnospiraceae	g__[Ruminococcus]
feature53	k__Bacteria;p__Firmicutes;c__Clostridia;o__Clostridiales;f__Peptococcaceae;g__	p__Firmicutes	c__Clostridia	o__Clostridiales	f__Peptococcaceae	g__
feature54	k__Bacteria;p__Firmicutes;c__Clostridia;o__Clostridiales;f__Peptostreptococcaceae;__	p__Firmicutes	c__Clostridia	o__Clostridiales	f__Peptostreptococcaceae	__
feature55	k__Bacteria;p__Firmicutes;c__Clostridia;o__Clostridiales;f__Peptostreptococcaceae;g__Peptostreptococcus	p__Firmicutes	c__Clostridia	o__Clostridiales	f__Peptostreptococcaceae	g__Peptostreptococcus
feature56	k__Bacteria;p__Firmicutes;c__Clostridia;o__Clostridiales;f__Ruminococcaceae;__	p__Firmicutes	c__Clostridia	o__Clostridiales	f__Ruminococcaceae	__
feature57	k__Bacteria;p__Firmicutes;c__Clostridia;o__Clostridiales;f__Ruminococcaceae;g__	p__Firmicutes	c__Clostridia	o__Clostridiales	f__Ruminococcaceae	g__
feature58	k__Bacteria;p__Firmicutes;c__Clostridia;o__Clostridiales;f__Ruminococcaceae;g__Anaerotruncus	p__Firmicutes	c__Clostridia	o__Clostridiales	f__Ruminococcaceae	g__Anaerotruncus
feature59	k__Bacteria;p__Firmicutes;c__Clostridia;o__Clostridiales;f__Ruminococcaceae;g__Butyricicoccus	p__Firmicutes	c__Clostridia	o__Clostridiales	f__Ruminococcaceae	g__Butyricicoccus
feature60	k__Bacteria;p__Firmicutes;c__Clostridia;o__Clostridiales;f__Ruminococcaceae;g__Faecalibacterium	p__Firmicutes	c__Clostridia	o__Clostridiales	f__Ruminococcaceae	g__Faecalibacterium
feature61	k__Bacteria;p__Firmicutes;c__Clostridia;o__Clostridiales;f__Ruminococcaceae;g__Gemmiger	p__Firmicutes	c__Clostridia	o__Clostridiales	f__Ruminococcaceae	g__Gemmiger
feature62	k__Bacteria;p__Firmicutes;c__Clostridia;o__Clostridiales;f__Ruminococcaceae;g__Oscillospira	p__Firmicutes	c__Clostridia	o__Clostridiales	f__Ruminococcaceae	g__Oscillospira
feature63	k__Bacteria;p__Firmicutes;c__Clostridia;o__Clostridiales;f__Ruminococcaceae;g__Ruminococcus	p__Firmicutes	c__Clostridia	o__Clostridiales	f__Ruminococcaceae	g__Ruminococcus
feature64	k__Bacteria;p__Firmicutes;c__Clostridia;o__Clostridiales;f__Veillonellaceae;g__Acidaminococcus	p__Firmicutes	c__Clostridia	o__Clostridiales	f__Veillonellaceae	g__Acidaminococcus
feature65	k__Bacteria;p__Firmicutes;c__Clostridia;o__Clostridiales;f__Veillonellaceae;g__Dialister	p__Firmicutes	c__Clostridia	o__Clostridiales	f__Veillonellaceae	g__Dialister
feature66	k__Bacteria;p__Firmicutes;c__Clostridia;o__Clostridiales;f__Veillonellaceae;g__Mitsuokella	p__Firmicutes	c__Clostridia	o__Clostridiales	f__Veillonellaceae	g__Mitsuokella
feature67	k__Bacteria;p__Firmicutes;c__Clostridia;o__Clostridiales;f__Veillonellaceae;g__Phascolarctobacterium	p__Firmicutes	c__Clostridia	o__Clostridiales	f__Veillonellaceae	g__Phascolarctobacterium
feature68	k__Bacteria;p__Firmicutes;c__Clostridia;o__Clostridiales;f__Veillonellaceae;g__Veillonella	p__Firmicutes	c__Clostridia	o__Clostridiales	f__Veillonellaceae	g__Veillonella
feature69	k__Bacteria;p__Firmicutes;c__Clostridia;o__Clostridiales;f__[Mogibacteriaceae];g__	p__Firmicutes	c__Clostridia	o__Clostridiales	f__[Mogibacteriaceae]	g__
feature70	k__Bacteria;p__Firmicutes;c__Clostridia;o__Clostridiales;f__[Mogibacteriaceae];g__Mogibacterium	p__Firmicutes	c__Clostridia	o__Clostridiales	f__[Mogibacteriaceae]	g__Mogibacterium
feature71	k__Bacteria;p__Firmicutes;c__Clostridia;o__Clostridiales;f__[Tissierellaceae];g__Anaerococcus	p__Firmicutes	c__Clostridia	o__Clostridiales	f__[Tissierellaceae]	g__Anaerococcus
feature72	k__Bacteria;p__Firmicutes;c__Clostridia;o__Clostridiales;f__[Tissierellaceae];g__Finegoldia	p__Firmicutes	c__Clostridia	o__Clostridiales	f__[Tissierellaceae]	g__Finegoldia
feature73	k__Bacteria;p__Firmicutes;c__Clostridia;o__Clostridiales;f__[Tissierellaceae];g__Parvimonas	p__Firmicutes	c__Clostridia	o__Clostridiales	f__[Tissierellaceae]	g__Parvimonas
feature74	k__Bacteria;p__Firmicutes;c__Clostridia;o__Clostridiales;f__[Tissierellaceae];g__Peptoniphilus	p__Firmicutes	c__Clostridia	o__Clostridiales	f__[Tissierellaceae]	g__Peptoniphilus
feature75	k__Bacteria;p__Firmicutes;c__Clostridia;o__Clostridiales;f__[Tissierellaceae];g__WAL_1855D	p__Firmicutes	c__Clostridia	o__Clostridiales	f__[Tissierellaceae]	g__WAL_1855D
feature76	k__Bacteria;p__Firmicutes;c__Erysipelotrichi;o__Erysipelotrichales;f__Erysipelotrichaceae;g__	p__Firmicutes	c__Erysipelotrichi	o__Erysipelotrichales	f__Erysipelotrichaceae	g__
feature77	k__Bacteria;p__Firmicutes;c__Erysipelotrichi;o__Erysipelotrichales;f__Erysipelotrichaceae;g__Bulleidia	p__Firmicutes	c__Erysipelotrichi	o__Erysipelotrichales	f__Erysipelotrichaceae	g__Bulleidia
feature78	k__Bacteria;p__Firmicutes;c__Erysipelotrichi;o__Erysipelotrichales;f__Erysipelotrichaceae;g__Catenibacterium	p__Firmicutes	c__Erysipelotrichi	o__Erysipelotrichales	f__Erysipelotrichaceae	g__Catenibacterium
feature79	k__Bacteria;p__Firmicutes;c__Erysipelotrichi;o__Erysipelotrichales;f__Erysipelotrichaceae;g__Clostridium	p__Firmicutes	c__Erysipelotrichi	o__Erysipelotrichales	f__Erysipelotrichaceae	g__Clostridium
feature80	k__Bacteria;p__Firmicutes;c__Erysipelotrichi;o__Erysipelotrichales;f__Erysipelotrichaceae;g__Holdemania	p__Firmicutes	c__Erysipelotrichi	o__Erysipelotrichales	f__Erysipelotrichaceae	g__Holdemania
feature81	k__Bacteria;p__Firmicutes;c__Erysipelotrichi;o__Erysipelotrichales;f__Erysipelotrichaceae;g__[Eubacterium]	p__Firmicutes	c__Erysipelotrichi	o__Erysipelotrichales	f__Erysipelotrichaceae	g__[Eubacterium]
feature82	k__Bacteria;p__Firmicutes;c__Erysipelotrichi;o__Erysipelotrichales;f__Erysipelotrichaceae;g__cc_115	p__Firmicutes	c__Erysipelotrichi	o__Erysipelotrichales	f__Erysipelotrichaceae	g__cc_115
feature83	k__Bacteria;p__Fusobacteria;c__Fusobacteriia;o__Fusobacteriales;f__Fusobacteriaceae;g__Fusobacterium	p__Fusobacteria	c__Fusobacteriia	o__Fusobacteriales	f__Fusobacteriaceae	g__Fusobacterium
feature84	k__Bacteria;p__OD1;__;__;__;__	p__OD1	__	__	__	__
feature85	k__Bacteria;p__OD1;c__;o__;f__;g__	p__OD1	c__	o__	f__	g__
feature86	k__Bacteria;p__Proteobacteria;c__Alphaproteobacteria;o__RF32;f__;g__	p__Proteobacteria	c__Alphaproteobacteria	o__RF32	f__	g__
feature87	k__Bacteria;p__Proteobacteria;c__Alphaproteobacteria;o__Rickettsiales;__;__	p__Proteobacteria	c__Alphaproteobacteria	o__Rickettsiales	__	__
feature88	k__Bacteria;p__Proteobacteria;c__Alphaproteobacteria;o__Sphingomonadales;f__Sphingomonadaceae;g__Sphingopyxis	p__Proteobacteria	c__Alphaproteobacteria	o__Sphingomonadales	f__Sphingomonadaceae	g__Sphingopyxis
feature89	k__Bacteria;p__Proteobacteria;c__Betaproteobacteria;o__Burkholderiales;f__Alcaligenaceae;__	p__Proteobacteria	c__Betaproteobacteria	o__Burkholderiales	f__Alcaligenaceae	__
feature90	k__Bacteria;p__Proteobacteria;c__Betaproteobacteria;o__Burkholderiales;f__Alcaligenaceae;g__Achromobacter	p__Proteobacteria	c__Betaproteobacteria	o__Burkholderiales	f__Alcaligenaceae	g__Achromobacter
feature91	k__Bacteria;p__Proteobacteria;c__Betaproteobacteria;o__Burkholderiales;f__Alcaligenaceae;g__Denitrobacter	p__Proteobacteria	c__Betaproteobacteria	o__Burkholderiales	f__Alcaligenaceae	g__Denitrobacter
feature92	k__Bacteria;p__Proteobacteria;c__Betaproteobacteria;o__Burkholderiales;f__Alcaligenaceae;g__Sutterella	p__Proteobacteria	c__Betaproteobacteria	o__Burkholderiales	f__Alcaligenaceae	g__Sutterella
feature93	k__Bacteria;p__Proteobacteria;c__Betaproteobacteria;o__Burkholderiales;f__Comamonadaceae;g__Delftia	p__Proteobacteria	c__Betaproteobacteria	o__Burkholderiales	f__Comamonadaceae	g__Delftia
feature94	k__Bacteria;p__Proteobacteria;c__Betaproteobacteria;o__Neisseriales;f__Neisseriaceae;g__	p__Proteobacteria	c__Betaproteobacteria	o__Neisseriales	f__Neisseriaceae	g__
feature95	k__Bacteria;p__Proteobacteria;c__Betaproteobacteria;o__Neisseriales;f__Neisseriaceae;g__Eikenella	p__Proteobacteria	c__Betaproteobacteria	o__Neisseriales	f__Neisseriaceae	g__Eikenella
feature96	k__Bacteria;p__Proteobacteria;c__Betaproteobacteria;o__Rhodocyclales;f__Rhodocyclaceae;g__Petrobacter	p__Proteobacteria	c__Betaproteobacteria	o__Rhodocyclales	f__Rhodocyclaceae	g__Petrobacter
feature97	k__Bacteria;p__Proteobacteria;c__Deltaproteobacteria;o__Desulfovibrionales;f__Desulfovibrionaceae;g__Desulfovibrio	p__Proteobacteria	c__Deltaproteobacteria	o__Desulfovibrionales	f__Desulfovibrionaceae	g__Desulfovibrio
feature98	k__Bacteria;p__Proteobacteria;c__Epsilonproteobacteria;o__Campylobacterales;f__Campylobacteraceae;g__Campylobacter	p__Proteobacteria	c__Epsilonproteobacteria	o__Campylobacterales	f__Campylobacteraceae	g__Campylobacter
feature99	k__Bacteria;p__Proteobacteria;c__Gammaproteobacteria;o__Aeromonadales;f__Succinivibrionaceae;g__Succinivibrio	p__Proteobacteria	c__Gammaproteobacteria	o__Aeromonadales	f__Succinivibrionaceae	g__Succinivibrio
feature100	k__Bacteria;p__Proteobacteria;c__Gammaproteobacteria;o__Enterobacteriales;f__Enterobacteriaceae;__	p__Proteobacteria	c__Gammaproteobacteria	o__Enterobacteriales	f__Enterobacteriaceae	__
feature101	k__Bacteria;p__Proteobacteria;c__Gammaproteobacteria;o__Pasteurellales;f__Pasteurellaceae;g__Actinobacillus	p__Proteobacteria	c__Gammaproteobacteria	o__Pasteurellales	f__Pasteurellaceae	g__Actinobacillus
feature102	k__Bacteria;p__Proteobacteria;c__Gammaproteobacteria;o__Pasteurellales;f__Pasteurellaceae;g__Aggregatibacter	p__Proteobacteria	c__Gammaproteobacteria	o__Pasteurellales	f__Pasteurellaceae	g__Aggregatibacter
feature103	k__Bacteria;p__Proteobacteria;c__Gammaproteobacteria;o__Pasteurellales;f__Pasteurellaceae;g__Haemophilus	p__Proteobacteria	c__Gammaproteobacteria	o__Pasteurellales	f__Pasteurellaceae	g__Haemophilus
feature104	k__Bacteria;p__Proteobacteria;c__Gammaproteobacteria;o__Pseudomonadales;f__Pseudomonadaceae;__	p__Proteobacteria	c__Gammaproteobacteria	o__Pseudomonadales	f__Pseudomonadaceae	__
feature105	k__Bacteria;p__Proteobacteria;c__Gammaproteobacteria;o__Pseudomonadales;f__Pseudomonadaceae;g__Pseudomonas	p__Proteobacteria	c__Gammaproteobacteria	o__Pseudomonadales	f__Pseudomonadaceae	g__Pseudomonas
feature106	k__Bacteria;p__Proteobacteria;c__Gammaproteobacteria;o__Xanthomonadales;f__Xanthomonadaceae;g__Stenotrophomonas	p__Proteobacteria	c__Gammaproteobacteria	o__Xanthomonadales	f__Xanthomonadaceae	g__Stenotrophomonas
feature107	k__Bacteria;p__Tenericutes;c__Mollicutes;o__RF39;f__;g__	p__Tenericutes	c__Mollicutes	o__RF39	f__	g__
feature108	k__Bacteria;p__Verrucomicrobia;c__Verrucomicrobiae;o__Verrucomicrobiales;f__Verrucomicrobiaceae;g__Akkermansia	p__Verrucomicrobia	c__Verrucomicrobiae	o__Verrucomicrobiales	f__Verrucomicrobiaceae	g__Akkermansia
