# Supplementary material for: Mucosal Microbiota from Colorectal Cancer, Adenoma and Normal Epithelium Reveals the Imprint of Fusobacterium nucleatum in Cancerogenesis
Source: Microorganisms. 2023 Apr 28;11(5):1147. doi: 10.3390/microorganisms11051147 (PMC10222013; doi:10.3390/microorganisms11051147)
Supplement: Supplementary file 1 [file microorganisms-11-01147-s001.zip › Supplementary_File_S3.xlsx]

## Sheet: Guide
Sample_Comparison	Table shows binary comparisons (column C-J) among the 53 samples (column A). "NO" indicates sample exclusion for a certain comparison; "1" and "0" represent binary sample classes
	Classes derive from sample groups, as shown in column B.
ALDEx2_raw	Differential abundance analysis by ALDEx2 Package (https://microbiomejournal.biomedcentral.com/articles/10.1186/2049-2618-2-15). Pathway counts derive from Picrust2 predictive approach on 16S sequencing data.
	Columns A-B: compared groups, MetaCyc pathway idenfiers; columns C-N: ALDEx2 raw results. See PDF vignette within https://bioconductor.org/packages/release/bioc/html/ALDEx2.html or ALDEx2 manuscript
	for details (DOI:10.1186/2049-2618-2-15).
ALDEx2_filtered	Significant filtered pathways. "Effect ≥ 1.5" (absolute value) could be considered as a good discriminant between true and false positives, at low sample size (personal communication of ALDEx2 authors).
	"Effect ≥ 1.5" indicates that pathway relative abundance is greater in class "1", while "effect ≤ -1.5" indicate that pathway relative abundance is greater in class "0".
	Table reports differentially abundant pathways, although with very low significance (under the suggested cutoff).

## Sheet: Sample_Comparison
Sample_ID	NORMAL_HC_vs_NORMAL_P_T	NORMAL_HC_vs_POLYP_P_T	NORMAL_HC_vs_TUMOUR_P_T	NORMAL_HC_vs_NORMAL_P	NORMAL_HC_vs_POLYP_P
BKCH2609P	NO	0	NO	NO	NO
BKCH2609S	0	NO	NO	NO	NO
BKCH2609T	NO	NO	0	NO	NO
CON15N	1	1	1	1	1
CON16N	1	1	1	1	1
CON17N	1	1	1	1	1
CON18N	1	1	1	1	1
CON19N	1	1	1	1	1
CON20N	1	1	1	1	1
CON21N	1	1	1	1	1
CON3N	1	1	1	1	1
CON4N	1	1	1	1	1
CON7N	1	1	1	1	1
KC595N	0	NO	NO	NO	NO
KC595P	NO	0	NO	NO	NO
KC595T	NO	NO	0	NO	NO
SGR101N	0	NO	NO	0	NO
SGR101P	NO	0	NO	NO	0
SGR14N	0	NO	NO	0	NO
SGR14P	NO	0	NO	NO	0
SGR16N	0	NO	NO	0	NO
SGR16P	NO	0	NO	NO	0
SGR21N	0	NO	NO	0	NO
SGR21P	NO	0	NO	NO	0
SGR28N	0	NO	NO	0	NO
SGR28P	NO	0	NO	NO	0
SGR32N	0	NO	NO	NO	NO
SGR32P	NO	0	NO	NO	NO
SGR32T	NO	NO	0	NO	NO
SGR33N	0	NO	NO	0	NO
SGR33P	NO	0	NO	NO	0
SGR36N	0	NO	NO	NO	NO
SGR36P	NO	0	NO	NO	NO
SGR36T	NO	NO	0	NO	NO
SGR3N	0	NO	NO	NO	NO
SGR3P	NO	0	NO	NO	NO
SGR3T	NO	NO	0	NO	NO
SGR40N	0	NO	NO	0	NO
SGR40P	NO	0	NO	NO	0
SGR42N	0	NO	NO	NO	NO
SGR42P	NO	0	NO	NO	NO
SGR42T	NO	NO	0	NO	NO
SGR51N	0	NO	NO	NO	NO
SGR51P	NO	0	NO	NO	NO
SGR51T	NO	NO	0	NO	NO
SGR56N	0	NO	NO	0	NO
SGR56P	NO	0	NO	NO	0
SGR59N	0	NO	NO	0	NO
SGR59P	NO	0	NO	NO	0
SGR5N	0	NO	NO	NO	NO
SGR5T	NO	NO	0	NO	NO
SGR60N	0	NO	NO	0	NO
SGR60P	NO	0	NO	NO	0
SGR63N	0	NO	NO	0	NO
SGR63P	NO	0	NO	NO	0
SGR71N	0	NO	NO	0	NO
SGR71P	NO	0	NO	NO	0
SGR72N	0	NO	NO	0	NO
SGR72P	NO	0	NO	NO	0
SGR76N	0	NO	NO	0	NO
SGR76P	NO	0	NO	NO	0
SGR91N	0	NO	NO	0	NO
SGR91P	NO	0	NO	NO	0
SGR97N	0	NO	NO	0	NO
SGR97P	NO	0	NO	NO	0
SGR9N	0	NO	NO	NO	NO
SGR9P	NO	0	NO	NO	NO
SGR9T	NO	NO	0	NO	NO

## Sheet: ALDEX2_raw
Comparison	MetaCyc.id	rab.all	rab.win.0	rab.win.1	diff.btw	diff.win	effect	overlap	we.ep	we.eBH	wi.ep	wi.eBH
NORMAL_HC_vs_NORMAL_P_T	1CMET2-PWY	4.28823	4.27569	4.34833	0.244576	1.03706	0.199601	0.414063	0.298933	0.699457	0.441836	0.83411
NORMAL_HC_vs_NORMAL_P_T	3-HYDROXYPHENYLACETATE-DEGRADATION-PWY	-3.08209	-3.38879	-2.64162	0.571241	2.62159	0.134051	0.326563	0.4677	0.783211	0.149678	0.790069
NORMAL_HC_vs_NORMAL_P_T	ALL-CHORISMATE-PWY	-0.622539	-0.704061	-0.228624	0.0776557	5.22764	0.0116035	0.49298	0.734422	0.902263	0.947174	0.990651
NORMAL_HC_vs_NORMAL_P_T	ANAEROFRUCAT-PWY	4.14411	4.08541	4.17311	0.21167	1.04809	0.209106	0.439063	0.31493	0.699457	0.505614	0.837659
NORMAL_HC_vs_NORMAL_P_T	ANAGLYCOLYSIS-PWY	4.63123	4.61093	4.71702	0.265139	1.01086	0.249282	0.407176	0.243114	0.699457	0.428072	0.83411
NORMAL_HC_vs_NORMAL_P_T	ARG+POLYAMINE-SYN	1.77763	1.82147	1.7364	-0.0581106	1.29583	-0.0338148	0.475	0.945124	0.983656	0.80951	0.96078
NORMAL_HC_vs_NORMAL_P_T	ARGDEG-PWY	-3.07647	-3.27376	-2.3623	0.138558	5.65978	0.0185299	0.4875	0.827065	0.940303	0.881614	0.977381
NORMAL_HC_vs_NORMAL_P_T	ARGORNPROST-PWY	0.886791	0.912549	0.716555	0.00303129	0.944027	0.000747061	0.49766	0.313018	0.699597	0.91708	0.986539
NORMAL_HC_vs_NORMAL_P_T	ARGSYN-PWY	4.10479	4.10192	4.12779	0.205408	1.10984	0.201126	0.421875	0.314075	0.699457	0.475986	0.835427
NORMAL_HC_vs_NORMAL_P_T	ARGSYNBSUB-PWY	4.07431	4.07194	4.08267	0.273036	1.11301	0.225323	0.413417	0.311672	0.699457	0.491631	0.836215
NORMAL_HC_vs_NORMAL_P_T	ARO-PWY	4.45318	4.43958	4.52868	0.237021	1.06395	0.192977	0.435257	0.269632	0.699457	0.451641	0.834268
NORMAL_HC_vs_NORMAL_P_T	ASPASN-PWY	4.32444	4.305	4.34507	0.19323	1.22858	0.161664	0.429017	0.337955	0.699547	0.53187	0.842975
NORMAL_HC_vs_NORMAL_P_T	AST-PWY	-3.27021	-3.08139	-3.64156	-0.741668	3.68731	-0.129736	0.395313	0.263637	0.705319	0.332587	0.835249
NORMAL_HC_vs_NORMAL_P_T	BIOTIN-BIOSYNTHESIS-PWY	3.38534	3.38534	3.2092	-0.0403645	1.36812	-0.0370196	0.485179	0.954604	0.984472	0.921385	0.987468
NORMAL_HC_vs_NORMAL_P_T	BRANCHED-CHAIN-AA-SYN-PWY	4.57355	4.55253	4.66003	0.264469	1.03177	0.233738	0.4125	0.252291	0.699457	0.411025	0.83411
NORMAL_HC_vs_NORMAL_P_T	CALVIN-PWY	4.63002	4.60882	4.69915	0.233288	1.02341	0.195524	0.395313	0.285331	0.699457	0.427052	0.83411
NORMAL_HC_vs_NORMAL_P_T	CATECHOL-ORTHO-CLEAVAGE-PWY	-4.53241	-4.25131	-6.28693	-1.93823	5.68101	-0.449512	0.234009	0.0724661	0.582505	0.0287029	0.384837
NORMAL_HC_vs_NORMAL_P_T	CENTFERM-PWY	1.05755	0.955807	1.31915	0.303753	0.824458	0.328599	0.348438	0.207638	0.699457	0.161104	0.820098
NORMAL_HC_vs_NORMAL_P_T	CHLOROPHYLL-SYN	-11.2874	-11.353	-11.1251	0.124667	4.85496	0.020865	0.484375	0.53543	0.812437	0.529713	0.868271
NORMAL_HC_vs_NORMAL_P_T	COA-PWY	4.31871	4.30871	4.38466	0.260639	1.06033	0.215556	0.405616	0.293916	0.699457	0.447686	0.83411
NORMAL_HC_vs_NORMAL_P_T	COBALSYN-PWY	4.15594	4.14236	4.1881	0.278459	1.12553	0.220613	0.425897	0.375038	0.703269	0.544227	0.845354
NORMAL_HC_vs_NORMAL_P_T	CODH-PWY	-0.736371	-0.812881	-0.577538	0.0759422	3.61582	0.0197378	0.483619	0.797746	0.931583	0.88424	0.980637
NORMAL_HC_vs_NORMAL_P_T	COLANSYN-PWY	3.30824	3.26643	3.34616	0.271836	1.04905	0.263725	0.417188	0.394757	0.711874	0.505921	0.837957
NORMAL_HC_vs_NORMAL_P_T	COMPLETE-ARO-PWY	4.51944	4.50239	4.60133	0.260322	1.03767	0.230208	0.414063	0.26157	0.699457	0.436636	0.834234
NORMAL_HC_vs_NORMAL_P_T	CRNFORCAT-PWY	-2.75754	-2.92856	-2.3725	0.673289	3.59504	0.159754	0.319813	0.235102	0.696225	0.114685	0.761539
NORMAL_HC_vs_NORMAL_P_T	DAPLYSINESYN-PWY	4.21831	4.16742	4.28703	0.250237	1.05559	0.234703	0.393136	0.210195	0.699457	0.362698	0.83411
NORMAL_HC_vs_NORMAL_P_T	DENITRIFICATION-PWY	-3.22809	-3.44121	-3.04164	0.692188	2.01988	0.208336	0.320313	0.012439	0.366241	0.0938848	0.689769
NORMAL_HC_vs_NORMAL_P_T	DENOVOPURINE2-PWY	4.02322	3.97271	4.14425	0.253535	1.02935	0.228169	0.3875	0.355232	0.700111	0.306314	0.83411
NORMAL_HC_vs_NORMAL_P_T	DHGLUCONATE-PYR-CAT-PWY	-11.2723	-11.3173	-11.1157	-0.0758802	4.95342	-0.0121718	0.49375	0.551905	0.820717	0.576708	0.87712
NORMAL_HC_vs_NORMAL_P_T	DTDPRHAMSYN-PWY	4.47924	4.47836	4.48324	0.237584	1.02411	0.224601	0.425897	0.339407	0.699548	0.438924	0.834322
NORMAL_HC_vs_NORMAL_P_T	ECASYN-PWY	-2.96467	-3.3408	-2.67085	0.283914	5.64872	0.0367458	0.46875	0.817273	0.93686	0.904973	0.982563
NORMAL_HC_vs_NORMAL_P_T	ENTBACSYN-PWY	-0.392962	-0.463142	-0.127929	0.149358	6.66939	0.022221	0.476563	0.798093	0.929971	0.781898	0.950122
NORMAL_HC_vs_NORMAL_P_T	FAO-PWY	0.400149	0.240995	0.547616	0.102258	1.17306	0.07362	0.448438	0.660451	0.876917	0.765867	0.937953
NORMAL_HC_vs_NORMAL_P_T	FASYN-ELONG-PWY	4.09678	4.06088	4.15346	0.137767	1.02293	0.131104	0.434375	0.508355	0.792336	0.557212	0.851477
NORMAL_HC_vs_NORMAL_P_T	FASYN-INITIAL-PWY	3.07447	3.07447	3.01339	-0.105293	1.30574	-0.0796856	0.471875	0.916784	0.978385	0.755636	0.946662
NORMAL_HC_vs_NORMAL_P_T	FERMENTATION-PWY	3.87186	3.77258	4.12191	0.341633	1.05658	0.28956	0.379688	0.227339	0.699457	0.311418	0.83411
NORMAL_HC_vs_NORMAL_P_T	FOLSYN-PWY	4.11203	4.05604	4.17205	0.240873	0.995896	0.239916	0.386895	0.262514	0.699457	0.285771	0.83411
NORMAL_HC_vs_NORMAL_P_T	FUC-RHAMCAT-PWY	2.31244	2.26164	2.52832	0.00497241	1.02288	0.0048319	0.49766	0.898003	0.969419	0.93995	0.989247
NORMAL_HC_vs_NORMAL_P_T	FUCCAT-PWY	1.85186	1.85655	1.83285	0.0679781	0.979055	0.0634813	0.460938	0.825886	0.941707	0.812476	0.955071
NORMAL_HC_vs_NORMAL_P_T	GALACT-GLUCUROCAT-PWY	2.89554	2.85114	2.94961	0.0567773	1.04509	0.0505777	0.477379	0.50702	0.79129	0.799526	0.94992
NORMAL_HC_vs_NORMAL_P_T	GALACTARDEG-PWY	-2.44406	-2.19949	-2.63234	-0.557495	7.43401	-0.0762004	0.434375	0.655202	0.862779	0.48106	0.849386
NORMAL_HC_vs_NORMAL_P_T	GALACTUROCAT-PWY	3.37294	3.37099	3.50616	0.191162	1.1801	0.13426	0.45625	0.461178	0.758478	0.673915	0.90321
NORMAL_HC_vs_NORMAL_P_T	GALLATE-DEGRADATION-I-PWY	-7.81525	-7.5595	-8.73332	0.0550017	5.22937	0.00668906	0.492188	0.670954	0.866109	0.770378	0.938925
NORMAL_HC_vs_NORMAL_P_T	GALLATE-DEGRADATION-II-PWY	-7.90593	-7.5986	-8.82165	-0.0117356	5.28477	-0.00197084	0.498438	0.684024	0.880885	0.775061	0.944379
NORMAL_HC_vs_NORMAL_P_T	GLCMANNANAUT-PWY	3.33372	3.33617	3.32737	0.191037	1.01836	0.178648	0.429017	0.297716	0.699457	0.539724	0.846004
NORMAL_HC_vs_NORMAL_P_T	GLUCARDEG-PWY	-0.405671	-0.188536	-0.889667	-0.724099	1.35776	-0.551535	0.279251	0.0373365	0.473757	0.0567814	0.548284
NORMAL_HC_vs_NORMAL_P_T	GLUCARGALACTSUPER-PWY	-2.42765	-2.18439	-2.64198	-0.849431	7.37561	-0.102838	0.415625	0.665403	0.867637	0.489201	0.855203
NORMAL_HC_vs_NORMAL_P_T	GLUCONEO-PWY	4.36275	4.3383	4.39327	0.262429	0.963853	0.252782	0.389063	0.289305	0.699457	0.416173	0.83411
NORMAL_HC_vs_NORMAL_P_T	GLUCOSE1PMETAB-PWY	-0.281493	-0.32771	-0.197239	-0.0342161	1.36887	-0.0232063	0.4875	0.807469	0.938679	0.937195	0.988868
NORMAL_HC_vs_NORMAL_P_T	GLUCUROCAT-PWY	2.84938	2.84523	2.8547	0.0970901	1.04805	0.0839648	0.454688	0.545086	0.812505	0.777995	0.942122
NORMAL_HC_vs_NORMAL_P_T	GLUTORN-PWY	3.92302	3.91525	3.95372	0.172415	1.07373	0.159567	0.429017	0.334238	0.699457	0.614897	0.872243
NORMAL_HC_vs_NORMAL_P_T	GLYCOCAT-PWY	4.75009	4.73996	4.77373	0.251739	1.05584	0.212466	0.420313	0.283458	0.699457	0.487531	0.835129
NORMAL_HC_vs_NORMAL_P_T	GLYCOGENSYNTH-PWY	4.62324	4.61433	4.66216	0.304018	1.06935	0.259109	0.391576	0.18799	0.699457	0.393538	0.83411
NORMAL_HC_vs_NORMAL_P_T	GLYCOL-GLYOXDEG-PWY	-0.839702	-0.853723	-0.823855	-0.258117	1.47873	-0.133417	0.430577	0.216032	0.699457	0.521754	0.865019
NORMAL_HC_vs_NORMAL_P_T	GLYCOLYSIS	4.33788	4.31089	4.36118	0.232292	1.06643	0.219664	0.407176	0.331797	0.699467	0.506397	0.838242
NORMAL_HC_vs_NORMAL_P_T	GLYCOLYSIS-E-D	2.28765	2.4217	2.20422	-0.143106	1.33939	-0.111689	0.448438	0.847163	0.95659	0.717451	0.928748
NORMAL_HC_vs_NORMAL_P_T	GLYCOLYSIS-TCA-GLYOX-BYPASS	0.818414	0.814723	0.852408	0.00424692	1.38448	0.00172948	0.49922	0.677547	0.883402	0.919296	0.986296
NORMAL_HC_vs_NORMAL_P_T	GLYOXYLATE-BYPASS	-0.581913	-0.582903	-0.553224	-0.347773	1.79984	-0.146681	0.401563	0.257924	0.700866	0.453416	0.844395
NORMAL_HC_vs_NORMAL_P_T	GOLPDLCAT-PWY	-2.41947	-2.37434	-2.52339	-0.229609	2.88645	-0.053048	0.450858	0.304943	0.704126	0.667445	0.90698
NORMAL_HC_vs_NORMAL_P_T	HCAMHPDEG-PWY	-10.8615	-11.0594	-10.2846	0.713606	5.8013	0.111688	0.443058	0.505949	0.799386	0.491406	0.846081
NORMAL_HC_vs_NORMAL_P_T	HEME-BIOSYNTHESIS-II	0.61604	0.526079	0.772531	0.262554	0.937031	0.280262	0.371295	0.325245	0.702167	0.250585	0.834049
NORMAL_HC_vs_NORMAL_P_T	HEMESYN2-PWY	1.34712	1.34582	1.49365	0.116952	1.22136	0.100729	0.457813	0.519265	0.797755	0.695743	0.911913
NORMAL_HC_vs_NORMAL_P_T	HEXITOLDEGSUPER-PWY	1.34014	1.15789	1.9463	0.706695	0.94481	0.700936	0.214063	0.0128277	0.360827	0.00955731	0.240831
NORMAL_HC_vs_NORMAL_P_T	HISDEG-PWY	2.64017	2.53661	2.90038	0.302099	1.5177	0.197511	0.396256	0.552771	0.819614	0.429079	0.835118
NORMAL_HC_vs_NORMAL_P_T	HISTSYN-PWY	4.33004	4.31219	4.42692	0.256847	1.0291	0.231409	0.428125	0.281337	0.699457	0.496626	0.836225
NORMAL_HC_vs_NORMAL_P_T	HOMOSER-METSYN-PWY	2.90524	2.70881	3.35947	0.561584	0.724341	0.682888	0.207813	0.0175489	0.378252	0.0087574	0.231698
NORMAL_HC_vs_NORMAL_P_T	HSERMETANA-PWY	3.0065	2.82426	3.53619	0.581706	0.734645	0.684252	0.212169	0.0148245	0.366844	0.00574479	0.203195
NORMAL_HC_vs_NORMAL_P_T	ILEUSYN-PWY	4.64826	4.63056	4.73669	0.256505	1.03468	0.243242	0.405616	0.260463	0.699457	0.419064	0.83411
NORMAL_HC_vs_NORMAL_P_T	KDO-NAGLIPASYN-PWY	-0.195034	-0.0912804	-0.534991	0.0570096	2.72245	0.00970627	0.49375	0.288372	0.70035	0.967257	0.994553
NORMAL_HC_vs_NORMAL_P_T	KETOGLUCONMET-PWY	-7.60149	-7.14343	-8.75583	-1.2499	7.15963	-0.153486	0.430577	0.581715	0.833143	0.555328	0.88217
NORMAL_HC_vs_NORMAL_P_T	LACTOSECAT-PWY	-0.692312	-0.936075	-0.318248	0.574607	1.71091	0.246139	0.335938	0.131764	0.698545	0.125969	0.804272
NORMAL_HC_vs_NORMAL_P_T	LEU-DEG2-PWY	-2.08028	-1.95096	-2.20924	-0.265369	1.79578	-0.154844	0.425897	0.79134	0.928784	0.511828	0.854142
NORMAL_HC_vs_NORMAL_P_T	LPSSYN-PWY	-10.8937	-11.0745	-10.2973	0.836318	7.01255	0.117782	0.440625	0.532731	0.819373	0.502989	0.868633
NORMAL_HC_vs_NORMAL_P_T	MET-SAM-PWY	3.34225	3.14217	3.70365	0.500058	0.742708	0.608131	0.234375	0.0268666	0.433369	0.0162332	0.316437
NORMAL_HC_vs_NORMAL_P_T	METH-ACETATE-PWY	2.06645	1.97136	2.20703	0.379464	1.27614	0.188386	0.360374	0.079546	0.645583	0.182183	0.83338
NORMAL_HC_vs_NORMAL_P_T	METHGLYUT-PWY	-2.67944	-3.17955	-1.98131	0.238364	5.20482	0.0324004	0.471139	0.75561	0.91101	0.887119	0.979494
NORMAL_HC_vs_NORMAL_P_T	METHYLGALLATE-DEGRADATION-PWY	-7.50646	-7.23297	-8.75144	0.0224636	5.70788	0.00328335	0.495313	0.668906	0.87013	0.766399	0.934592
NORMAL_HC_vs_NORMAL_P_T	NAD-BIOSYNTHESIS-II	0.599223	0.497887	0.835523	0.274011	1.15838	0.195098	0.405616	0.324737	0.700465	0.456652	0.835817
NORMAL_HC_vs_NORMAL_P_T	NADSYN-PWY	-8.84269	-7.09914	-10.4492	-2.21846	7.40153	-0.272777	0.407176	0.356321	0.74245	0.361298	0.823977
NORMAL_HC_vs_NORMAL_P_T	NAGLIPASYN-PWY	3.004	2.93211	3.21186	0.105938	1.28655	0.0714128	0.453978	0.782236	0.925944	0.548459	0.848165
NORMAL_HC_vs_NORMAL_P_T	NONMEVIPP-PWY	4.42536	4.42103	4.48696	0.216792	1.04208	0.170665	0.429688	0.311581	0.699457	0.484169	0.834501
NORMAL_HC_vs_NORMAL_P_T	NONOXIPENT-PWY	4.96707	4.95469	5.03393	0.186011	1.00659	0.187239	0.432813	0.317497	0.699457	0.537787	0.843524
NORMAL_HC_vs_NORMAL_P_T	OANTIGEN-PWY	3.88793	3.90701	3.86779	0.249395	1.09285	0.222273	0.410296	0.356102	0.700272	0.477676	0.834999
NORMAL_HC_vs_NORMAL_P_T	ORNARGDEG-PWY	-3.05994	-3.26897	-2.36644	0.101837	5.32208	0.0205821	0.482059	0.794937	0.928381	0.868948	0.974444
NORMAL_HC_vs_NORMAL_P_T	ORNDEG-PWY	-3.19707	-3.62842	-2.87162	-0.142411	5.43241	-0.0193184	0.482813	0.803424	0.931902	0.926572	0.985919
NORMAL_HC_vs_NORMAL_P_T	P101-PWY	-1.348	-1.53683	-0.476322	0.946741	1.10057	0.748727	0.201563	0.0260277	0.422088	0.00424797	0.183404
NORMAL_HC_vs_NORMAL_P_T	P105-PWY	1.4193	1.34342	1.46814	-0.0339698	1.31577	-0.0241857	0.486739	0.606306	0.852328	0.857606	0.974416
NORMAL_HC_vs_NORMAL_P_T	P108-PWY	3.56984	3.5252	3.7185	0.220487	1.25311	0.173114	0.404056	0.569489	0.827704	0.467907	0.835875
NORMAL_HC_vs_NORMAL_P_T	P122-PWY	0.93453	0.991597	0.562516	-0.246736	1.77437	-0.117628	0.435938	0.859876	0.959861	0.592216	0.87418
NORMAL_HC_vs_NORMAL_P_T	P124-PWY	1.21755	1.26541	0.854978	-0.22678	1.75988	-0.120921	0.43125	0.8045	0.938063	0.521762	0.852993
NORMAL_HC_vs_NORMAL_P_T	P125-PWY	-0.596553	-0.612844	-0.504362	0.0838887	1.65401	0.0516802	0.464063	0.881201	0.963273	0.748756	0.929635
NORMAL_HC_vs_NORMAL_P_T	P161-PWY	3.96412	3.92092	4.10806	0.354262	0.980498	0.33723	0.3625	0.203781	0.699457	0.250489	0.83411
NORMAL_HC_vs_NORMAL_P_T	P162-PWY	-0.101877	-0.0141351	-0.437008	-0.511756	2.04207	-0.178193	0.310938	0.137003	0.699055	0.0871616	0.69522
NORMAL_HC_vs_NORMAL_P_T	P163-PWY	-0.965467	-0.910934	-1.25343	-0.678102	7.18853	-0.108344	0.385335	0.766182	0.9151	0.377993	0.836563
NORMAL_HC_vs_NORMAL_P_T	P164-PWY	2.51131	2.51131	2.50489	-0.109362	0.946967	-0.0918877	0.446178	0.943845	0.982634	0.687975	0.916278
NORMAL_HC_vs_NORMAL_P_T	P184-PWY	-7.58584	-7.2933	-8.66726	0.0432836	5.58524	0.00921482	0.498438	0.661247	0.866639	0.769143	0.938731
NORMAL_HC_vs_NORMAL_P_T	P221-PWY	0.993799	0.621954	1.51252	1.12823	1.68082	0.578429	0.264063	0.0136685	0.363981	0.0273832	0.401472
NORMAL_HC_vs_NORMAL_P_T	P23-PWY	1.79248	1.72956	1.95825	0.113955	1.18524	0.0877561	0.4625	0.724834	0.900921	0.79515	0.954001
NORMAL_HC_vs_NORMAL_P_T	P261-PWY	-10.836	-11.0757	-10.2259	0.818207	6.16816	0.132339	0.429688	0.48801	0.789674	0.480873	0.845837
NORMAL_HC_vs_NORMAL_P_T	P281-PWY	-2.49238	-2.74006	-1.83655	0.951778	1.40337	0.629	0.214063	0.00509318	0.345843	0.00985101	0.244241
NORMAL_HC_vs_NORMAL_P_T	P341-PWY	-8.52173	-4.49896	-10.336	-3.21593	8.57481	-0.394805	0.375	0.193625	0.69082	0.280705	0.809458
NORMAL_HC_vs_NORMAL_P_T	P381-PWY	-1.48259	-1.72972	-1.18793	0.295672	9.20734	0.0380721	0.432137	0.523653	0.804937	0.498936	0.855934
NORMAL_HC_vs_NORMAL_P_T	P4-PWY	3.42781	3.30999	3.55844	0.416756	0.841764	0.46565	0.314063	0.0789939	0.649417	0.0873616	0.712414
NORMAL_HC_vs_NORMAL_P_T	P42-PWY	4.18929	4.15852	4.34748	0.201128	1.18384	0.185474	0.410938	0.445793	0.747102	0.409835	0.83411
NORMAL_HC_vs_NORMAL_P_T	P441-PWY	2.7838	2.79544	2.77216	0.0411808	1.19874	0.0365082	0.479688	0.880858	0.964182	0.849118	0.967059
NORMAL_HC_vs_NORMAL_P_T	P461-PWY	1.01891	0.728625	1.48519	0.807943	1.25266	0.581781	0.288612	0.0320694	0.454722	0.037169	0.448755
NORMAL_HC_vs_NORMAL_P_T	P562-PWY	-0.773697	-1.09567	0.124813	1.13234	1.28559	0.757378	0.202808	0.0087998	0.35396	0.00456214	0.188937
NORMAL_HC_vs_NORMAL_P_T	PANTO-PWY	3.96938	3.97216	3.96574	0.193507	1.00693	0.186278	0.421217	0.371249	0.701763	0.458091	0.834541
NORMAL_HC_vs_NORMAL_P_T	PANTOSYN-PWY	4.05633	4.0465	4.06317	0.19367	1.0455	0.172461	0.429688	0.347837	0.699588	0.449089	0.834554
NORMAL_HC_vs_NORMAL_P_T	PENTOSE-P-PWY	3.32805	3.25726	3.55923	0.226554	0.978745	0.239149	0.375975	0.252529	0.699457	0.251458	0.833896
NORMAL_HC_vs_NORMAL_P_T	PEPTIDOGLYCANSYN-PWY	4.36736	4.35563	4.44381	0.276828	1.04528	0.234088	0.400936	0.297632	0.699457	0.461256	0.83419
NORMAL_HC_vs_NORMAL_P_T	PHOSLIPSYN-PWY	4.44152	4.43472	4.46636	0.312577	1.03874	0.27416	0.40625	0.281591	0.699457	0.462101	0.834603
NORMAL_HC_vs_NORMAL_P_T	POLYAMINSYN3-PWY	0.801493	0.701916	0.911244	0.231019	1.28625	0.117547	0.399376	0.240653	0.699457	0.307914	0.83411
NORMAL_HC_vs_NORMAL_P_T	POLYAMSYN-PWY	0.992575	1.07902	0.925819	-0.124127	1.41696	-0.0796468	0.453125	0.83748	0.951745	0.690649	0.917873
NORMAL_HC_vs_NORMAL_P_T	POLYISOPRENSYN-PWY	3.77179	3.72744	3.84127	0.165078	1.19077	0.140805	0.417188	0.532195	0.807368	0.555477	0.847376
NORMAL_HC_vs_NORMAL_P_T	PPGPPMET-PWY	-0.626375	-0.63041	-0.524179	-0.32193	2.52023	-0.0960618	0.447738	0.675756	0.87881	0.518106	0.854547
NORMAL_HC_vs_NORMAL_P_T	PROTOCATECHUATE-ORTHO-CLEAVAGE-PWY	-3.27122	-2.89161	-5.57026	-1.45971	6.65715	-0.321466	0.309375	0.138142	0.676337	0.0825289	0.64101
NORMAL_HC_vs_NORMAL_P_T	PRPP-PWY	3.33748	3.30873	3.38803	0.0754684	0.968023	0.0721305	0.465625	0.509393	0.791856	0.815172	0.957216
NORMAL_HC_vs_NORMAL_P_T	PWY-1269	2.99839	2.94218	3.11897	0.0844099	1.27978	0.0541437	0.463339	0.915574	0.97685	0.726964	0.923627
NORMAL_HC_vs_NORMAL_P_T	PWY-1541	-10.5751	-10.4466	-10.8483	-0.832395	5.98517	-0.127379	0.439063	0.488811	0.800019	0.519083	0.867211
NORMAL_HC_vs_NORMAL_P_T	PWY-1622	-11.3816	-11.4676	-11.1741	0.174229	4.67935	0.0345627	0.479688	0.49582	0.798794	0.509243	0.865585
NORMAL_HC_vs_NORMAL_P_T	PWY-181	-5.0958	-4.7057	-7.53779	-0.762935	7.66887	-0.107655	0.453978	0.653768	0.861376	0.726009	0.927842
NORMAL_HC_vs_NORMAL_P_T	PWY-1861	1.71749	1.65024	2.06053	0.212009	1.12939	0.178297	0.422777	0.731019	0.901979	0.491543	0.838672
NORMAL_HC_vs_NORMAL_P_T	PWY-2941	1.76982	1.63074	2.28667	0.713002	1.18386	0.562239	0.274571	0.0484581	0.525816	0.0324709	0.42456
NORMAL_HC_vs_NORMAL_P_T	PWY-2942	4.57149	4.54427	4.68192	0.269346	1.00893	0.24504	0.410296	0.268052	0.699457	0.409035	0.83411
NORMAL_HC_vs_NORMAL_P_T	PWY-3001	4.56355	4.54997	4.63544	0.280154	1.03952	0.24514	0.409375	0.276954	0.699457	0.441778	0.834183
NORMAL_HC_vs_NORMAL_P_T	PWY-3781	1.82965	1.70602	2.04393	0.223257	1.05821	0.209036	0.379095	0.6762	0.880142	0.300112	0.83411
NORMAL_HC_vs_NORMAL_P_T	PWY-4361	-10.5556	-10.2367	-11.1136	-1.22296	4.94212	-0.230887	0.399376	0.38596	0.738712	0.413961	0.815258
NORMAL_HC_vs_NORMAL_P_T	PWY-4984	0.862057	1.22402	0.63971	-0.38742	1.6947	-0.204312	0.413417	0.704999	0.895563	0.564851	0.866003
NORMAL_HC_vs_NORMAL_P_T	PWY-5005	-0.786295	-0.700468	-0.966526	-0.0829435	2.33508	-0.0175997	0.485938	0.807553	0.932396	0.811185	0.963616
NORMAL_HC_vs_NORMAL_P_T	PWY-5022	0.160039	0.173034	0.139492	-0.0308395	0.725962	-0.031084	0.480499	0.851301	0.952657	0.874469	0.975013
NORMAL_HC_vs_NORMAL_P_T	PWY-5028	-3.14075	-3.14075	-4.44888	-0.823103	7.61764	-0.0960369	0.450858	0.485339	0.779682	0.703265	0.914426
NORMAL_HC_vs_NORMAL_P_T	PWY-5088	-1.70229	-1.01626	-1.79487	0.202175	8.18362	0.0288934	0.479688	0.565357	0.820552	0.902216	0.981565
NORMAL_HC_vs_NORMAL_P_T	PWY-5097	4.55331	4.52863	4.66818	0.223476	1.02707	0.207744	0.41875	0.248964	0.699457	0.407104	0.83411
NORMAL_HC_vs_NORMAL_P_T	PWY-5100	4.47916	4.46302	4.52636	0.196754	1.02367	0.174876	0.432813	0.248324	0.699457	0.454092	0.834177
NORMAL_HC_vs_NORMAL_P_T	PWY-5101	4.76467	4.74704	4.84309	0.281386	1.01448	0.264961	0.403125	0.258526	0.699457	0.424129	0.83411
NORMAL_HC_vs_NORMAL_P_T	PWY-5103	4.56511	4.54425	4.65188	0.264701	1.03955	0.218598	0.397816	0.235064	0.699457	0.397763	0.83411
NORMAL_HC_vs_NORMAL_P_T	PWY-5104	4.64418	4.62657	4.71455	0.244796	1.03621	0.194677	0.425	0.234284	0.699457	0.476711	0.834703
NORMAL_HC_vs_NORMAL_P_T	PWY-5121	4.37548	4.36896	4.43806	0.263473	1.06234	0.225424	0.407176	0.295279	0.699457	0.474883	0.834391
NORMAL_HC_vs_NORMAL_P_T	PWY-5154	3.39239	3.35597	3.61862	0.143543	1.21594	0.104827	0.442188	0.85424	0.955189	0.624056	0.877462
NORMAL_HC_vs_NORMAL_P_T	PWY-5177	-0.0395002	0.0202601	-0.313736	-0.168599	0.858774	-0.182207	0.418097	0.673012	0.881417	0.484884	0.850992
NORMAL_HC_vs_NORMAL_P_T	PWY-5178	-4.42089	-3.95709	-6.42668	-1.28491	7.40558	-0.172612	0.349454	0.422193	0.761298	0.169543	0.780421
NORMAL_HC_vs_NORMAL_P_T	PWY-5180	-0.271837	-0.474335	0.489627	0.935948	1.24916	0.649842	0.214063	0.021276	0.398723	0.00678057	0.209837
NORMAL_HC_vs_NORMAL_P_T	PWY-5181	-5.40797	-4.75833	-8.89732	-1.78774	6.93647	-0.253327	0.333853	0.273164	0.716151	0.147253	0.734814
NORMAL_HC_vs_NORMAL_P_T	PWY-5182	-0.280175	-0.472392	0.49546	0.98001	1.24864	0.660622	0.215289	0.0195513	0.395303	0.00703909	0.213537
NORMAL_HC_vs_NORMAL_P_T	PWY-5183	-8.74249	-8.13498	-9.69857	-1.74083	6.44485	-0.241116	0.398438	0.441991	0.773557	0.48013	0.86775
NORMAL_HC_vs_NORMAL_P_T	PWY-5188	2.85708	2.89358	2.81373	0.123705	0.928248	0.129863	0.438378	0.590936	0.837209	0.693594	0.909227
NORMAL_HC_vs_NORMAL_P_T	PWY-5189	2.80856	2.83636	2.72065	0.0720278	0.921553	0.0710173	0.474259	0.712219	0.893765	0.841206	0.966818
NORMAL_HC_vs_NORMAL_P_T	PWY-5265	0.30366	0.190561	0.698003	0.323687	1.90178	0.067924	0.4375	0.124106	0.699156	0.581365	0.861447
NORMAL_HC_vs_NORMAL_P_T	PWY-5304	1.4911	1.12636	1.63504	0.649814	1.65921	0.368353	0.335413	0.0698501	0.622583	0.207834	0.83411
NORMAL_HC_vs_NORMAL_P_T	PWY-5345	2.06877	2.09497	2.03057	-0.039697	0.605327	-0.0599858	0.460218	0.871837	0.963506	0.616277	0.894832
NORMAL_HC_vs_NORMAL_P_T	PWY-5347	3.614	3.49969	3.9341	0.468094	0.788848	0.546482	0.285491	0.0399896	0.490074	0.0369847	0.444451
NORMAL_HC_vs_NORMAL_P_T	PWY-5384	2.49963	2.44058	2.66401	0.186881	1.1281	0.172229	0.40625	0.280522	0.699457	0.390686	0.834266
NORMAL_HC_vs_NORMAL_P_T	PWY-5415	-1.23302	-1.44994	-0.121006	1.13148	1.19111	0.849045	0.177847	0.0106723	0.360566	0.00200352	0.163761
NORMAL_HC_vs_NORMAL_P_T	PWY-5417	-4.63544	-4.3288	-6.14292	-1.39655	5.8167	-0.330584	0.305772	0.136865	0.664817	0.0758793	0.607265
NORMAL_HC_vs_NORMAL_P_T	PWY-5419	-2.10013	-2.53129	-1.09795	1.20007	1.21373	0.769774	0.173167	0.0128255	0.369001	0.0019384	0.16254
NORMAL_HC_vs_NORMAL_P_T	PWY-5420	-1.70168	-1.96735	-0.627533	1.11143	1.18745	0.834464	0.1875	0.0132864	0.369595	0.00242528	0.163632
NORMAL_HC_vs_NORMAL_P_T	PWY-5430	-3.02399	-2.95473	-5.24531	-1.35093	6.91072	-0.288853	0.301563	0.126853	0.670786	0.104817	0.703853
NORMAL_HC_vs_NORMAL_P_T	PWY-5431	-4.61763	-4.31015	-6.06505	-1.69662	5.65594	-0.364302	0.290172	0.132843	0.667375	0.0746444	0.617057
NORMAL_HC_vs_NORMAL_P_T	PWY-5484	4.15056	4.15199	4.14525	0.12645	1.06995	0.119273	0.435938	0.417861	0.727764	0.56409	0.853475
NORMAL_HC_vs_NORMAL_P_T	PWY-5505	4.23819	4.22038	4.35927	0.324563	1.17965	0.283174	0.39375	0.127205	0.699457	0.336118	0.83411
NORMAL_HC_vs_NORMAL_P_T	PWY-5507	-2.42927	-2.31194	-2.9153	-0.467692	8.22654	-0.0646787	0.442188	0.77205	0.918349	0.701784	0.91794
NORMAL_HC_vs_NORMAL_P_T	PWY-5509	4.1161	4.10359	4.14482	0.127217	1.16983	0.128034	0.447738	0.374081	0.703101	0.55765	0.84899
NORMAL_HC_vs_NORMAL_P_T	PWY-5529	-11.3224	-11.3567	-11.2511	-0.0402799	4.62301	-0.00688873	0.4961	0.519397	0.796853	0.544624	0.863809
NORMAL_HC_vs_NORMAL_P_T	PWY-5531	-10.6104	-10.2366	-11.3071	-1.57197	6.05506	-0.24475	0.380655	0.207374	0.63101	0.353429	0.776735
NORMAL_HC_vs_NORMAL_P_T	PWY-5532	-9.40199	-7.60443	-10.8051	-3.91135	6.85255	-0.526496	0.293292	0.0870619	0.536994	0.122771	0.612124
NORMAL_HC_vs_NORMAL_P_T	PWY-5647	-10.1049	-9.66137	-10.84	-1.90854	5.69677	-0.298689	0.370313	0.379418	0.746286	0.397569	0.821965
NORMAL_HC_vs_NORMAL_P_T	PWY-5651	-8.93437	-7.27853	-10.5916	-2.41008	7.40089	-0.318634	0.380655	0.356498	0.742417	0.342296	0.824394
NORMAL_HC_vs_NORMAL_P_T	PWY-5654	-9.89988	-9.2864	-10.8796	-2.05616	5.99225	-0.292908	0.365625	0.309699	0.707629	0.311737	0.773326
NORMAL_HC_vs_NORMAL_P_T	PWY-5655	-10.092	-9.69515	-10.8313	-1.40849	6.45769	-0.206482	0.400936	0.372492	0.751375	0.411019	0.831922
NORMAL_HC_vs_NORMAL_P_T	PWY-5659	4.01576	3.96925	4.10095	0.213307	1.02394	0.215587	0.365625	0.228856	0.699457	0.240819	0.833711
NORMAL_HC_vs_NORMAL_P_T	PWY-5667	4.61208	4.61899	4.59189	0.23024	1.0492	0.196696	0.426563	0.282658	0.699457	0.49236	0.835687
NORMAL_HC_vs_NORMAL_P_T	PWY-5676	2.09835	2.07608	2.13062	0.0881513	1.4021	0.0564638	0.46875	0.804163	0.935271	0.930603	0.988451
NORMAL_HC_vs_NORMAL_P_T	PWY-5677	-1.02539	-0.885714	-1.3594	-0.43234	1.16093	-0.331523	0.321875	0.30022	0.706577	0.117476	0.761402
NORMAL_HC_vs_NORMAL_P_T	PWY-5686	4.55918	4.55439	4.61845	0.242957	1.03941	0.222382	0.421875	0.319614	0.699459	0.472987	0.834276
NORMAL_HC_vs_NORMAL_P_T	PWY-5695	4.15931	4.09075	4.28639	0.188572	1.0645	0.187435	0.417188	0.477272	0.769405	0.4758	0.835672
NORMAL_HC_vs_NORMAL_P_T	PWY-5705	-0.352136	-0.380056	-0.301034	0.135055	0.980684	0.123386	0.443058	0.404488	0.728393	0.578186	0.865305
NORMAL_HC_vs_NORMAL_P_T	PWY-5741	-2.58496	-2.67516	-1.83663	0.647751	1.82325	0.235274	0.355694	0.0715772	0.617993	0.199923	0.826895
NORMAL_HC_vs_NORMAL_P_T	PWY-5747	-2.59403	-2.64999	-2.53641	-0.14326	2.08815	-0.0701757	0.471139	0.677736	0.876515	0.751507	0.937572
NORMAL_HC_vs_NORMAL_P_T	PWY-5837	0.354228	0.3463	0.365625	-0.0012262	1.36808	-0.00110272	0.49922	0.822954	0.9417	0.942277	0.989851
NORMAL_HC_vs_NORMAL_P_T	PWY-5838	1.51971	1.53841	1.41313	-0.00988771	1.1541	-0.00849502	0.49454	0.660595	0.872364	0.917612	0.986062
NORMAL_HC_vs_NORMAL_P_T	PWY-5840	1.532	1.54904	1.46249	-0.0214864	1.1244	-0.022239	0.482813	0.641085	0.864606	0.932493	0.988805
NORMAL_HC_vs_NORMAL_P_T	PWY-5845	-0.449886	-0.400555	-0.530186	-0.0383973	2.45746	-0.00880081	0.492188	0.67176	0.878437	0.910272	0.985177
NORMAL_HC_vs_NORMAL_P_T	PWY-5850	-0.446996	-0.414179	-0.510195	-0.00881902	2.23408	-0.00462842	0.498438	0.675844	0.879841	0.906361	0.984624
NORMAL_HC_vs_NORMAL_P_T	PWY-5855	-0.402325	-0.0926962	-0.836244	-0.73478	1.2473	-0.535041	0.273011	0.031354	0.44642	0.0367718	0.447654
NORMAL_HC_vs_NORMAL_P_T	PWY-5856	-0.398316	-0.087741	-0.844562	-0.768777	1.2289	-0.572597	0.271875	0.0298559	0.440379	0.0342241	0.437144
NORMAL_HC_vs_NORMAL_P_T	PWY-5857	-0.406158	-0.0909561	-0.834616	-0.713652	1.26675	-0.515743	0.2625	0.0300358	0.441334	0.0355063	0.439842
NORMAL_HC_vs_NORMAL_P_T	PWY-5860	-0.987358	-0.943431	-1.03657	-0.0823424	2.48691	-0.0196737	0.485938	0.672919	0.877786	0.903143	0.984139
NORMAL_HC_vs_NORMAL_P_T	PWY-5861	1.19187	1.19965	1.18124	0.0359499	1.21006	0.0309436	0.485179	0.700352	0.889952	0.93438	0.988636
NORMAL_HC_vs_NORMAL_P_T	PWY-5862	-0.979802	-0.936249	-1.02836	-0.0867236	2.54368	-0.0187952	0.484375	0.65205	0.868851	0.903233	0.984675
NORMAL_HC_vs_NORMAL_P_T	PWY-5863	0.530346	0.521219	0.546696	-0.00830859	1.36722	-0.00652972	0.49454	0.807515	0.935939	0.933852	0.989626
NORMAL_HC_vs_NORMAL_P_T	PWY-5896	-0.445143	-0.397982	-0.50461	-0.119945	2.31519	-0.0274883	0.478939	0.664379	0.874454	0.902635	0.984275
NORMAL_HC_vs_NORMAL_P_T	PWY-5897	1.42514	1.44972	1.36417	-0.0151269	1.17008	-0.0116822	0.4961	0.675166	0.879183	0.936357	0.988963
NORMAL_HC_vs_NORMAL_P_T	PWY-5898	1.42669	1.448	1.36493	0.0440011	1.14545	0.0319934	0.486739	0.674876	0.879275	0.936182	0.988097
NORMAL_HC_vs_NORMAL_P_T	PWY-5899	1.4279	1.45102	1.36083	-0.0403275	1.14444	-0.0332526	0.482813	0.682486	0.882325	0.941173	0.99004
NORMAL_HC_vs_NORMAL_P_T	PWY-5910	-0.860666	-0.957798	-0.571818	0.595491	2.14258	0.247357	0.346875	0.0915287	0.678198	0.153996	0.82735
NORMAL_HC_vs_NORMAL_P_T	PWY-5913	3.11273	3.11273	3.09692	0.117291	1.13806	0.0940727	0.46875	0.631479	0.86026	0.770197	0.946351
NORMAL_HC_vs_NORMAL_P_T	PWY-5918	1.39094	1.34784	1.58535	0.236536	0.750098	0.263554	0.373438	0.220342	0.699457	0.215451	0.833303
NORMAL_HC_vs_NORMAL_P_T	PWY-5920	-0.633736	-0.744754	-0.382007	0.153746	1.33772	0.0922615	0.459375	0.857808	0.95668	0.723444	0.922687
NORMAL_HC_vs_NORMAL_P_T	PWY-5971	3.05456	3.20355	2.90006	-0.387302	2.0058	-0.0661343	0.404056	0.202259	0.699457	0.503124	0.84701
NORMAL_HC_vs_NORMAL_P_T	PWY-5973	4.62148	4.59044	4.68548	0.267298	1.06664	0.228241	0.396256	0.34184	0.6995	0.435824	0.834121
NORMAL_HC_vs_NORMAL_P_T	PWY-5989	3.29917	3.29917	3.26502	-0.0336543	1.33093	-0.0306685	0.49142	0.922086	0.979062	0.819294	0.964552
NORMAL_HC_vs_NORMAL_P_T	PWY-6071	-10.7761	-10.9551	-10.3405	0.641727	6.25582	0.0974797	0.453978	0.549226	0.822739	0.531565	0.876564
NORMAL_HC_vs_NORMAL_P_T	PWY-6121	4.49947	4.48515	4.55407	0.253132	1.05547	0.235785	0.396875	0.317061	0.699457	0.44284	0.834117
NORMAL_HC_vs_NORMAL_P_T	PWY-6122	4.47615	4.46745	4.5493	0.227739	1.091	0.176671	0.418097	0.312911	0.699457	0.460397	0.83411
NORMAL_HC_vs_NORMAL_P_T	PWY-6123	4.44176	4.41762	4.51265	0.273213	1.09078	0.218349	0.409375	0.322975	0.699457	0.422973	0.83411
NORMAL_HC_vs_NORMAL_P_T	PWY-6125	3.75726	3.69336	3.95843	0.243703	1.025	0.243583	0.380655	0.403057	0.717597	0.31591	0.83411
NORMAL_HC_vs_NORMAL_P_T	PWY-6126	4.52349	4.49864	4.61247	0.22558	1.06245	0.182804	0.419657	0.338096	0.699499	0.427226	0.834123
NORMAL_HC_vs_NORMAL_P_T	PWY-6143	-11.1812	-11.3823	-10.7047	0.478814	5.58572	0.0734759	0.457813	0.528269	0.807057	0.51117	0.847075
NORMAL_HC_vs_NORMAL_P_T	PWY-6147	3.93128	3.80229	4.03605	0.244631	1.03467	0.233329	0.366615	0.334389	0.699493	0.273241	0.83411
NORMAL_HC_vs_NORMAL_P_T	PWY-6151	4.10192	4.03763	4.29242	0.278677	1.14344	0.232821	0.402496	0.24149	0.699457	0.379063	0.83412
NORMAL_HC_vs_NORMAL_P_T	PWY-6163	4.46444	4.45002	4.56263	0.270332	1.02306	0.245311	0.401563	0.274627	0.699457	0.44283	0.83411
NORMAL_HC_vs_NORMAL_P_T	PWY-6165	-10.6767	-10.8238	-10.2936	0.308356	6.8953	0.0400395	0.476563	0.63245	0.853117	0.606481	0.892264
NORMAL_HC_vs_NORMAL_P_T	PWY-6182	-4.97853	-4.75594	-6.00992	-1.03299	6.05171	-0.165039	0.379095	0.335645	0.732821	0.237502	0.82472
NORMAL_HC_vs_NORMAL_P_T	PWY-6185	-5.69292	-5.20846	-8.92053	-1.71534	6.29501	-0.285729	0.346334	0.265353	0.721499	0.160776	0.753538
NORMAL_HC_vs_NORMAL_P_T	PWY-621	4.24712	4.20395	4.41749	0.324743	1.03675	0.337806	0.342188	0.103677	0.695727	0.182893	0.833383
NORMAL_HC_vs_NORMAL_P_T	PWY-6210	-10.3584	-10.0714	-10.8878	-1.0614	5.7553	-0.181076	0.414977	0.445786	0.780296	0.480806	0.857798
NORMAL_HC_vs_NORMAL_P_T	PWY-6263	-0.400243	-0.0681692	-1.36482	-0.883797	6.15468	-0.125109	0.3875	0.639942	0.856816	0.360647	0.834754
NORMAL_HC_vs_NORMAL_P_T	PWY-6269	4.12047	4.1103	4.15685	0.258073	1.15713	0.197054	0.414063	0.371842	0.702622	0.559974	0.848749
NORMAL_HC_vs_NORMAL_P_T	PWY-6277	4.47344	4.46534	4.55143	0.251108	1.02117	0.23123	0.411856	0.312817	0.699457	0.461592	0.834383
NORMAL_HC_vs_NORMAL_P_T	PWY-6282	3.30561	3.30561	3.24534	-0.0790735	1.33674	-0.0644333	0.476563	0.933294	0.980786	0.803017	0.960106
NORMAL_HC_vs_NORMAL_P_T	PWY-6317	4.32438	4.26029	4.38036	0.261394	1.07443	0.23705	0.400936	0.177976	0.699457	0.339337	0.83411
NORMAL_HC_vs_NORMAL_P_T	PWY-6338	-7.6502	-7.378	-8.89226	0.0952331	5.56266	0.0136252	0.490625	0.690296	0.880526	0.791953	0.944523
NORMAL_HC_vs_NORMAL_P_T	PWY-6353	3.03925	3.08866	2.92935	-0.207962	0.787688	-0.208078	0.401563	0.786673	0.932042	0.398943	0.838174
NORMAL_HC_vs_NORMAL_P_T	PWY-6383	-1.25878	-1.46606	-0.749138	0.686179	1.08469	0.569306	0.24961	0.0467001	0.519571	0.0271823	0.391034
NORMAL_HC_vs_NORMAL_P_T	PWY-6385	4.36422	4.35152	4.44165	0.265897	1.0409	0.203555	0.424337	0.301501	0.699457	0.458026	0.83411
NORMAL_HC_vs_NORMAL_P_T	PWY-6386	4.38485	4.3748	4.45157	0.240452	1.04739	0.20798	0.424337	0.31162	0.699457	0.471541	0.834484
NORMAL_HC_vs_NORMAL_P_T	PWY-6387	4.3795	4.36524	4.45818	0.259535	1.03759	0.242782	0.404688	0.306733	0.699457	0.460702	0.834368
NORMAL_HC_vs_NORMAL_P_T	PWY-6396	-1.25739	-1.29348	-1.03443	0.209269	1.64794	0.115186	0.45625	0.490238	0.777823	0.742057	0.932618
NORMAL_HC_vs_NORMAL_P_T	PWY-6397	-9.28432	-9.44026	-8.84918	0.148517	6.50532	0.0234063	0.485179	0.67151	0.869733	0.709201	0.921875
NORMAL_HC_vs_NORMAL_P_T	PWY-6467	2.84348	2.76892	3.04327	0.187018	1.26819	0.151371	0.432137	0.716733	0.896949	0.517205	0.841816
NORMAL_HC_vs_NORMAL_P_T	PWY-6470	0.455009	0.276482	0.657833	0.834008	1.83529	0.402149	0.295313	0.0277185	0.430909	0.0518134	0.525294
NORMAL_HC_vs_NORMAL_P_T	PWY-6471	2.77734	2.72631	3.01617	0.23617	1.21604	0.14156	0.443058	0.382749	0.708629	0.635634	0.883042
NORMAL_HC_vs_NORMAL_P_T	PWY-6478	1.43412	1.43641	1.42595	-0.0425585	1.1459	-0.048265	0.478939	0.909173	0.974084	0.916802	0.985224
NORMAL_HC_vs_NORMAL_P_T	PWY-6505	-10.3493	-10.0462	-10.9021	-1.1793	6.181	-0.180579	0.409375	0.440817	0.777795	0.460292	0.85847
NORMAL_HC_vs_NORMAL_P_T	PWY-6507	3.66671	3.6649	3.7196	0.142453	1.41838	0.0885574	0.460938	0.603341	0.8465	0.660463	0.896334
NORMAL_HC_vs_NORMAL_P_T	PWY-6519	3.44085	3.44085	3.24765	-0.0679595	1.41252	-0.0485036	0.479688	0.925702	0.979877	0.907895	0.98349
NORMAL_HC_vs_NORMAL_P_T	PWY-6545	2.63214	2.63529	2.62211	0.207687	1.13198	0.173579	0.404056	0.209014	0.699457	0.464248	0.835852
NORMAL_HC_vs_NORMAL_P_T	PWY-6562	-1.53409	-2.06253	-0.524503	1.29539	1.23472	0.916641	0.159126	0.00435633	0.32979	0.00109894	0.15839
NORMAL_HC_vs_NORMAL_P_T	PWY-6572	0.650825	0.95617	0.342376	-0.210952	2.02315	-0.0923973	0.449298	0.57548	0.838054	0.679415	0.912039
NORMAL_HC_vs_NORMAL_P_T	PWY-6588	1.92214	1.95924	1.74616	-0.351728	1.62938	-0.140792	0.410296	0.844804	0.950728	0.44444	0.839826
NORMAL_HC_vs_NORMAL_P_T	PWY-6590	1.39933	1.28074	1.62621	0.297793	0.77994	0.358318	0.341654	0.192531	0.699457	0.141512	0.805362
NORMAL_HC_vs_NORMAL_P_T	PWY-6608	2.90796	2.90796	2.88924	-0.100218	0.889831	-0.10231	0.443058	0.922024	0.978405	0.662753	0.90698
NORMAL_HC_vs_NORMAL_P_T	PWY-6609	4.36281	4.33741	4.42835	0.259274	1.01208	0.234177	0.421875	0.237972	0.699457	0.419931	0.834178
NORMAL_HC_vs_NORMAL_P_T	PWY-6612	3.96327	3.90134	4.05378	0.253295	0.983914	0.260107	0.3625	0.241662	0.699457	0.246382	0.83411
NORMAL_HC_vs_NORMAL_P_T	PWY-6628	3.06203	2.88701	3.21187	0.337157	1.25365	0.293545	0.320313	0.235205	0.699457	0.111347	0.783739
NORMAL_HC_vs_NORMAL_P_T	PWY-6629	0.237843	0.0863263	0.635866	0.12132	6.91105	0.0154801	0.49142	0.792802	0.927833	0.880551	0.977224
NORMAL_HC_vs_NORMAL_P_T	PWY-6630	3.05152	2.87641	3.19828	0.369038	1.15063	0.307691	0.310452	0.23106	0.699457	0.110237	0.780067
NORMAL_HC_vs_NORMAL_P_T	PWY-6641	-6.73939	-6.10622	-9.43463	-2.2756	6.23358	-0.34259	0.371295	0.269175	0.711547	0.250759	0.820415
NORMAL_HC_vs_NORMAL_P_T	PWY-6660	-11.255	-11.3151	-11.1134	0.0888286	4.80987	0.0152743	0.490625	0.530433	0.811023	0.567594	0.872603
NORMAL_HC_vs_NORMAL_P_T	PWY-6690	-10.799	-11.0035	-10.1418	0.828621	5.80434	0.120223	0.433697	0.58778	0.832067	0.540297	0.867138
NORMAL_HC_vs_NORMAL_P_T	PWY-6700	3.62986	3.56014	3.86468	0.288488	1.12304	0.230142	0.382215	0.326316	0.699462	0.282181	0.83411
NORMAL_HC_vs_NORMAL_P_T	PWY-6703	3.42962	3.34949	3.63389	0.264712	1.08815	0.22311	0.395313	0.406144	0.719728	0.436215	0.834202
NORMAL_HC_vs_NORMAL_P_T	PWY-6708	-0.408632	-0.0932741	-0.835243	-0.75333	1.30519	-0.537059	0.278125	0.030994	0.447407	0.0360487	0.450607
NORMAL_HC_vs_NORMAL_P_T	PWY-6728	-0.757459	-0.89852	-0.621754	0.302094	1.27486	0.177456	0.384375	0.243053	0.699457	0.3141	0.83411
NORMAL_HC_vs_NORMAL_P_T	PWY-6737	4.8301	4.73371	4.91548	0.28916	1.01676	0.261365	0.396256	0.161915	0.699457	0.311623	0.83411
NORMAL_HC_vs_NORMAL_P_T	PWY-6749	2.07646	2.03984	2.89285	0.852163	1.89116	0.422673	0.335938	0.184326	0.699457	0.132764	0.823066
NORMAL_HC_vs_NORMAL_P_T	PWY-6876	-3.46036	-3.45777	-5.01385	0.212907	8.93053	0.0247374	0.473438	0.755637	0.910319	0.748423	0.932517
NORMAL_HC_vs_NORMAL_P_T	PWY-6891	2.24982	2.14807	2.57407	0.286211	1.38203	0.179531	0.4375	0.587923	0.837455	0.587627	0.86345
NORMAL_HC_vs_NORMAL_P_T	PWY-6892	4.05662	3.98364	4.17042	0.221425	1.08453	0.211956	0.407176	0.235133	0.699457	0.376399	0.83411
NORMAL_HC_vs_NORMAL_P_T	PWY-6895	3.21913	3.16846	3.39408	0.183813	1.05957	0.154727	0.4375	0.464896	0.760436	0.487273	0.837361
NORMAL_HC_vs_NORMAL_P_T	PWY-6897	3.92262	3.90448	4.00612	0.183696	0.982087	0.199361	0.418097	0.256233	0.699457	0.421672	0.834197
NORMAL_HC_vs_NORMAL_P_T	PWY-6901	3.5751	3.53729	3.82669	0.246539	1.2196	0.186394	0.40625	0.43823	0.742875	0.466773	0.83672
NORMAL_HC_vs_NORMAL_P_T	PWY-6906	-10.3246	-10.3246	-10.3255	0.0093279	7.49899	0.000812647	0.5	0.673221	0.871372	0.659224	0.90918
NORMAL_HC_vs_NORMAL_P_T	PWY-6969	4.01225	4.01513	4.00301	0.131639	0.95849	0.136565	0.441498	0.435176	0.739562	0.581947	0.857839
NORMAL_HC_vs_NORMAL_P_T	PWY-6992	-7.16753	-6.73204	-8.51832	0.174034	6.01085	0.0239431	0.49142	0.714133	0.887185	0.797177	0.948036
NORMAL_HC_vs_NORMAL_P_T	PWY-7003	0.605884	0.747151	0.406639	-0.201238	1.53909	-0.0774562	0.425	0.409167	0.729047	0.667946	0.908414
NORMAL_HC_vs_NORMAL_P_T	PWY-7007	-2.02995	-2.43173	-0.919518	1.0842	1.30239	0.746531	0.178125	0.0124217	0.364003	0.00220329	0.165405
NORMAL_HC_vs_NORMAL_P_T	PWY-7013	-0.252935	-0.217618	-0.412118	-0.43953	2.59116	-0.114279	0.408736	0.539621	0.810408	0.342603	0.835491
NORMAL_HC_vs_NORMAL_P_T	PWY-7031	-10.1302	-9.74077	-10.7251	-1.35235	6.13324	-0.215745	0.407813	0.419632	0.766195	0.470743	0.857163
NORMAL_HC_vs_NORMAL_P_T	PWY-7090	-3.65874	-3.22065	-5.67647	-1.00134	7.15565	-0.16542	0.423438	0.470334	0.778227	0.507348	0.856683
NORMAL_HC_vs_NORMAL_P_T	PWY-7094	0.327847	0.201429	0.590111	0.184761	1.13064	0.0838811	0.439063	0.391733	0.718643	0.578248	0.865094
NORMAL_HC_vs_NORMAL_P_T	PWY-7097	-7.74261	-7.4776	-8.65383	0.0788556	5.63287	0.0168821	0.490625	0.690516	0.879861	0.795965	0.945982
NORMAL_HC_vs_NORMAL_P_T	PWY-7098	-7.59043	-7.22	-8.81823	-0.0772766	5.73804	-0.0232056	0.49454	0.675804	0.878625	0.783957	0.94769
NORMAL_HC_vs_NORMAL_P_T	PWY-7111	4.79545	4.78576	4.86697	0.184288	1.03066	0.187137	0.416537	0.332853	0.699457	0.478487	0.835131
NORMAL_HC_vs_NORMAL_P_T	PWY-7159	-10.6011	-10.3594	-11.0954	-1.40471	5.9743	-0.227719	0.389063	0.242506	0.653955	0.394457	0.801185
NORMAL_HC_vs_NORMAL_P_T	PWY-7184	3.18421	3.14168	3.34297	0.183434	0.986057	0.203886	0.407176	0.453384	0.75289	0.360809	0.83411
NORMAL_HC_vs_NORMAL_P_T	PWY-7187	3.49574	3.42527	3.5512	0.218468	0.938461	0.228448	0.39375	0.338629	0.699505	0.379299	0.83411
NORMAL_HC_vs_NORMAL_P_T	PWY-7196	3.79825	3.74619	4.07375	0.359145	1.0696	0.327901	0.349454	0.335338	0.69946	0.248014	0.83411
NORMAL_HC_vs_NORMAL_P_T	PWY-7197	3.12001	3.06105	3.43701	0.307591	0.993693	0.261739	0.379095	0.364091	0.70244	0.262968	0.83411
NORMAL_HC_vs_NORMAL_P_T	PWY-7198	1.38835	1.36221	1.4417	0.380636	1.05761	0.190624	0.377535	0.0949557	0.685044	0.283667	0.83411
NORMAL_HC_vs_NORMAL_P_T	PWY-7199	3.88214	3.81937	3.949	0.299473	1.04648	0.29856	0.368175	0.197301	0.699457	0.252473	0.83411
NORMAL_HC_vs_NORMAL_P_T	PWY-7200	3.30924	3.24814	3.44108	0.225929	0.999294	0.226932	0.39375	0.310656	0.699457	0.309389	0.83411
NORMAL_HC_vs_NORMAL_P_T	PWY-7208	4.59663	4.58204	4.65694	0.287877	1.07654	0.270645	0.404056	0.303914	0.699457	0.458786	0.83411
NORMAL_HC_vs_NORMAL_P_T	PWY-7210	1.69848	1.67088	1.75975	0.344577	1.05287	0.165045	0.374415	0.100103	0.690062	0.272265	0.83411
NORMAL_HC_vs_NORMAL_P_T	PWY-7211	3.26294	3.26251	3.29795	0.168146	0.981115	0.171058	0.425897	0.547582	0.815215	0.514928	0.840463
NORMAL_HC_vs_NORMAL_P_T	PWY-7219	4.60601	4.60148	4.66038	0.248544	1.10626	0.202705	0.410296	0.367391	0.701521	0.510498	0.837195
NORMAL_HC_vs_NORMAL_P_T	PWY-722	-7.24279	-6.88355	-8.86508	-1.02254	5.50507	-0.164914	0.424337	0.518997	0.804026	0.568515	0.881938
NORMAL_HC_vs_NORMAL_P_T	PWY-7220	4.62166	4.58615	4.66908	0.138199	1.01543	0.126522	0.435938	0.386815	0.707781	0.494674	0.836862
NORMAL_HC_vs_NORMAL_P_T	PWY-7221	4.45789	4.44048	4.4863	0.236166	1.04243	0.189978	0.425	0.344585	0.699669	0.46695	0.834469
NORMAL_HC_vs_NORMAL_P_T	PWY-7222	4.62087	4.58545	4.67279	0.158629	1.0146	0.140513	0.421875	0.386886	0.707416	0.494833	0.836676
NORMAL_HC_vs_NORMAL_P_T	PWY-7228	3.63464	3.56348	3.87566	0.241582	1.0284	0.230749	0.391576	0.427831	0.734987	0.319276	0.83411
NORMAL_HC_vs_NORMAL_P_T	PWY-7229	4.58663	4.56248	4.65666	0.206537	1.04303	0.185139	0.426563	0.361706	0.700728	0.457887	0.834492
NORMAL_HC_vs_NORMAL_P_T	PWY-7234	2.25513	2.26965	2.16249	-0.0941168	0.893542	-0.0774244	0.461778	0.721477	0.89798	0.779165	0.949533
NORMAL_HC_vs_NORMAL_P_T	PWY-7237	1.47867	1.22519	1.76083	0.669177	1.16655	0.579941	0.227769	0.0091329	0.354143	0.0133343	0.279416
NORMAL_HC_vs_NORMAL_P_T	PWY-7242	3.91592	3.91544	3.97787	0.232351	1.2749	0.18112	0.435938	0.465165	0.761128	0.603997	0.868557
NORMAL_HC_vs_NORMAL_P_T	PWY-7254	1.14441	1.08325	1.24922	-0.0400815	1.11365	-0.0356293	0.472699	0.777719	0.926998	0.859924	0.97027
NORMAL_HC_vs_NORMAL_P_T	PWY-7255	-2.06887	-2.26289	-1.29605	0.906529	1.11753	0.71029	0.207813	0.0213796	0.403436	0.0063658	0.204492
NORMAL_HC_vs_NORMAL_P_T	PWY-7315	1.27724	1.27285	1.31742	0.0433855	0.962778	0.0395348	0.479688	0.585432	0.834262	0.775439	0.940584
NORMAL_HC_vs_NORMAL_P_T	PWY-7323	3.50732	3.45559	3.57668	0.190173	1.21041	0.155866	0.402496	0.376632	0.704639	0.409437	0.83411
NORMAL_HC_vs_NORMAL_P_T	PWY-7328	1.78202	1.85082	1.253	-0.374511	1.3964	-0.210993	0.432137	0.688501	0.887399	0.599431	0.878771
NORMAL_HC_vs_NORMAL_P_T	PWY-7332	-0.128462	-0.0205205	-0.200126	-0.18505	1.71112	-0.0794964	0.448438	0.630729	0.863004	0.535408	0.857459
NORMAL_HC_vs_NORMAL_P_T	PWY-7371	-1.76817	-1.50375	-2.80601	-0.975118	5.48115	-0.14434	0.3875	0.577937	0.824489	0.309904	0.834477
NORMAL_HC_vs_NORMAL_P_T	PWY-7373	-10.0611	-9.75087	-10.5976	-1.23382	6.72544	-0.179495	0.407813	0.387777	0.742176	0.437225	0.814297
NORMAL_HC_vs_NORMAL_P_T	PWY-7374	-2.12645	-1.63479	-3.0661	-0.945488	8.24954	-0.119587	0.40625	0.621627	0.849194	0.395834	0.83779
NORMAL_HC_vs_NORMAL_P_T	PWY-7376	-1.37459	-1.3292	-1.45155	0.120893	9.21032	0.0142485	0.474259	0.681069	0.874335	0.813705	0.953203
NORMAL_HC_vs_NORMAL_P_T	PWY-7377	0.981946	1.09116	0.88569	-0.327856	2.33568	-0.106928	0.446178	0.893422	0.965777	0.784368	0.956347
NORMAL_HC_vs_NORMAL_P_T	PWY-7392	2.21046	2.25315	2.10995	-0.0650025	0.850718	-0.0650649	0.475819	0.898646	0.97007	0.895842	0.981643
NORMAL_HC_vs_NORMAL_P_T	PWY-7400	4.10364	4.1023	4.11246	0.235713	1.10855	0.208833	0.428125	0.313595	0.699457	0.470039	0.834998
NORMAL_HC_vs_NORMAL_P_T	PWY-7431	-3.50776	-3.59256	-2.60253	0.646993	5.8937	0.0908825	0.423438	0.535538	0.811605	0.433983	0.838105
NORMAL_HC_vs_NORMAL_P_T	PWY-7446	-8.90634	-8.92676	-8.88445	-0.292715	6.99633	-0.0356053	0.479688	0.632742	0.85051	0.673252	0.910994
NORMAL_HC_vs_NORMAL_P_T	PWY-7456	2.88845	2.83514	3.16054	0.238503	1.41172	0.158112	0.423438	0.551708	0.819003	0.47218	0.83591
NORMAL_HC_vs_NORMAL_P_T	PWY-7527	-10.565	-10.2622	-11.1191	-1.23637	5.31829	-0.231185	0.390016	0.342834	0.718674	0.412637	0.81255
NORMAL_HC_vs_NORMAL_P_T	PWY-7539	3.91471	3.8857	3.99219	0.215891	1.00892	0.226593	0.385335	0.351292	0.699804	0.383994	0.83411
NORMAL_HC_vs_NORMAL_P_T	PWY-7560	4.4255	4.41989	4.48238	0.248853	1.0691	0.20433	0.40625	0.311877	0.699457	0.484438	0.834532
NORMAL_HC_vs_NORMAL_P_T	PWY-7616	-10.317	-10.059	-10.7781	-1.08458	6.7978	-0.151028	0.425	0.439938	0.77101	0.491655	0.853105
NORMAL_HC_vs_NORMAL_P_T	PWY-7663	4.73853	4.7109	4.79559	0.219904	1.02928	0.196806	0.424337	0.336068	0.699473	0.449173	0.834256
NORMAL_HC_vs_NORMAL_P_T	PWY-7664	3.45565	3.45565	3.44263	-0.0963052	1.25737	-0.0681381	0.466459	0.960084	0.986032	0.853303	0.973125
NORMAL_HC_vs_NORMAL_P_T	PWY-841	3.99227	3.94254	4.11345	0.237407	1.04476	0.243936	0.379688	0.376575	0.704352	0.320147	0.83411
NORMAL_HC_vs_NORMAL_P_T	PWY-922	-1.35651	-1.47288	-1.07767	0.660778	2.05329	0.282404	0.355694	0.0950049	0.680287	0.160456	0.829745
NORMAL_HC_vs_NORMAL_P_T	PWY0-1061	2.97493	2.89144	3.27442	0.40337	0.901681	0.448075	0.265625	0.0627044	0.593242	0.0326637	0.423162
NORMAL_HC_vs_NORMAL_P_T	PWY0-1241	0.357749	0.430486	-0.43154	-0.867961	1.27094	-0.60258	0.285491	0.0687178	0.610738	0.0510935	0.523862
NORMAL_HC_vs_NORMAL_P_T	PWY0-1261	2.94494	2.98788	2.8514	-0.106374	0.983313	-0.0996534	0.457813	0.804062	0.933588	0.687008	0.915833
NORMAL_HC_vs_NORMAL_P_T	PWY0-1277	-10.84	-11.1253	-10.1833	1.32912	6.93834	0.186619	0.407176	0.487426	0.801257	0.470093	0.851926
NORMAL_HC_vs_NORMAL_P_T	PWY0-1296	3.90062	3.87895	3.92645	0.261077	1.06399	0.249938	0.391576	0.201157	0.699457	0.348408	0.83411
NORMAL_HC_vs_NORMAL_P_T	PWY0-1297	3.79815	3.80244	3.78798	0.325212	0.970835	0.312726	0.39375	0.219373	0.699457	0.381511	0.83411
NORMAL_HC_vs_NORMAL_P_T	PWY0-1298	3.78711	3.79001	3.78347	0.351098	1.01467	0.317991	0.371295	0.160502	0.699457	0.32209	0.83411
NORMAL_HC_vs_NORMAL_P_T	PWY0-1319	4.61257	4.61805	4.5922	0.245664	1.05215	0.224631	0.419657	0.281265	0.699457	0.485492	0.83546
NORMAL_HC_vs_NORMAL_P_T	PWY0-1338	-3.4446	-3.50935	-3.37355	0.100761	5.10143	0.0156323	0.489063	0.803748	0.932673	0.919734	0.98437
NORMAL_HC_vs_NORMAL_P_T	PWY0-1415	0.225616	0.177773	0.376268	0.00342479	1.19592	0.00302497	0.498438	0.937416	0.981523	0.915865	0.985524
NORMAL_HC_vs_NORMAL_P_T	PWY0-1479	1.29034	1.29034	1.21239	0.131327	1.43704	0.0999255	0.448438	0.454568	0.754408	0.644831	0.887678
NORMAL_HC_vs_NORMAL_P_T	PWY0-1533	-1.65679	-1.40837	-1.86546	-0.72076	2.44108	-0.264963	0.36875	0.487677	0.783603	0.211445	0.833698
NORMAL_HC_vs_NORMAL_P_T	PWY0-1586	3.72709	3.696	4.03151	0.249233	1.12007	0.227341	0.405616	0.375446	0.704021	0.39773	0.83438
NORMAL_HC_vs_NORMAL_P_T	PWY0-162	3.96337	3.91323	4.11077	0.232306	1.04051	0.232416	0.367188	0.352225	0.699976	0.286436	0.83411
NORMAL_HC_vs_NORMAL_P_T	PWY0-166	3.47377	3.4125	3.53674	0.203672	0.969695	0.205233	0.390625	0.354922	0.700381	0.387758	0.83411
NORMAL_HC_vs_NORMAL_P_T	PWY0-321	-10.8938	-11.1158	-10.3486	0.806247	6.34755	0.126669	0.432137	0.584023	0.832448	0.553131	0.878503
NORMAL_HC_vs_NORMAL_P_T	PWY0-41	-3.60765	-3.78912	-3.20699	-0.408975	7.47749	-0.0531785	0.472699	0.702979	0.88635	0.742101	0.932585
NORMAL_HC_vs_NORMAL_P_T	PWY0-42	-2.81822	-2.9116	-2.67453	-0.0265778	2.32636	-0.010797	0.492188	0.656316	0.866915	0.918903	0.986114
NORMAL_HC_vs_NORMAL_P_T	PWY0-781	3.16343	3.05185	3.47209	0.440285	0.770406	0.56319	0.270313	0.0453314	0.512317	0.0318799	0.417821
NORMAL_HC_vs_NORMAL_P_T	PWY0-845	2.63055	2.60149	2.77855	0.0282662	1.27182	0.0180093	0.49142	0.950503	0.986037	0.937542	0.991344
NORMAL_HC_vs_NORMAL_P_T	PWY0-862	3.28546	3.28546	3.22868	-0.101638	1.31549	-0.0701925	0.468019	0.933723	0.98111	0.803063	0.96046
NORMAL_HC_vs_NORMAL_P_T	PWY1G-0	-2.51546	-2.84684	-1.32427	1.0438	1.44764	0.61741	0.214063	0.0227523	0.40701	0.00756608	0.215937
NORMAL_HC_vs_NORMAL_P_T	PWY490-3	1.54551	1.38682	1.63832	0.556894	1.30968	0.36538	0.328125	0.0377353	0.479542	0.118695	0.785791
NORMAL_HC_vs_NORMAL_P_T	PWY4FS-7	4.33127	4.34905	4.30635	0.274695	1.04851	0.247874	0.407176	0.284813	0.699457	0.48984	0.8364
NORMAL_HC_vs_NORMAL_P_T	PWY4FS-8	4.3344	4.35322	4.30341	0.219948	1.07717	0.1873	0.439063	0.285233	0.699457	0.492819	0.83659
NORMAL_HC_vs_NORMAL_P_T	PWYG-321	3.49346	3.49346	3.44338	-0.0345492	1.26334	-0.0285157	0.4883	0.959881	0.986162	0.855077	0.971402
NORMAL_HC_vs_NORMAL_P_T	PYRIDNUCSAL-PWY	4.21751	4.19548	4.28259	0.282671	1.06617	0.225098	0.409375	0.192657	0.699457	0.394364	0.83411
NORMAL_HC_vs_NORMAL_P_T	PYRIDNUCSYN-PWY	4.12544	4.10362	4.17932	0.238312	1.01606	0.201552	0.401563	0.306105	0.699457	0.412148	0.834235
NORMAL_HC_vs_NORMAL_P_T	PYRIDOXSYN-PWY	2.33792	2.3289	2.35292	-0.0133899	1.39385	-0.00885642	0.496875	0.95849	0.986136	0.947446	0.991407
NORMAL_HC_vs_NORMAL_P_T	REDCITCYC	1.63827	1.58088	1.90834	0.163241	0.84825	0.184865	0.432137	0.571564	0.822847	0.585591	0.864143
NORMAL_HC_vs_NORMAL_P_T	RHAMCAT-PWY	3.02568	3.02374	3.14782	0.034186	1.41625	0.0315987	0.486739	0.960516	0.987869	0.94724	0.991084
NORMAL_HC_vs_NORMAL_P_T	RIBOSYN2-PWY	4.07716	4.06627	4.08516	0.249728	1.07472	0.223024	0.404688	0.315973	0.699457	0.460271	0.834339
NORMAL_HC_vs_NORMAL_P_T	RUMP-PWY	1.06928	1.02612	1.367	0.227921	1.01077	0.192315	0.409375	0.678187	0.879625	0.493393	0.838279
NORMAL_HC_vs_NORMAL_P_T	SALVADEHYPOX-PWY	2.63235	2.71743	2.38936	-0.250433	0.846521	-0.254183	0.369735	0.620621	0.85912	0.211624	0.833489
NORMAL_HC_vs_NORMAL_P_T	SER-GLYSYN-PWY	4.39976	4.37142	4.46532	0.260848	1.0131	0.245643	0.415625	0.252647	0.699457	0.406643	0.83411
NORMAL_HC_vs_NORMAL_P_T	SO4ASSIM-PWY	1.97537	1.95328	2.00738	-0.0803425	0.684675	-0.11434	0.457098	0.559752	0.831555	0.663378	0.91102
NORMAL_HC_vs_NORMAL_P_T	SULFATE-CYS-PWY	2.81075	2.77961	2.86798	-0.00881841	0.671856	-0.0103672	0.495313	0.909644	0.97376	0.909665	0.983022
NORMAL_HC_vs_NORMAL_P_T	TCA	3.6597	3.6597	3.60465	0.184574	0.944861	0.169312	0.441498	0.53349	0.806712	0.653337	0.889564
NORMAL_HC_vs_NORMAL_P_T	TCA-GLYOX-BYPASS	0.0665619	0.0665619	0.0670757	-0.06314	1.5706	-0.0333337	0.489063	0.652155	0.872995	0.948348	0.991199
NORMAL_HC_vs_NORMAL_P_T	TEICHOICACID-PWY	1.67025	1.31819	1.94633	0.632995	0.957178	0.598445	0.226209	0.00354039	0.345582	0.015714	0.305895
NORMAL_HC_vs_NORMAL_P_T	THISYN-PWY	3.70574	3.68196	3.74805	0.0826957	1.12398	0.0766078	0.460218	0.618674	0.853416	0.668487	0.895815
NORMAL_HC_vs_NORMAL_P_T	THREOCAT-PWY	-8.72568	-9.24189	-4.79171	0.584588	8.3804	0.0747212	0.448438	0.57427	0.832605	0.641884	0.904998
NORMAL_HC_vs_NORMAL_P_T	THRESYN-PWY	4.52612	4.5118	4.59343	0.2379	1.04886	0.220597	0.421217	0.307147	0.699457	0.446305	0.83411
NORMAL_HC_vs_NORMAL_P_T	TRNA-CHARGING-PWY	4.38742	4.37267	4.44941	0.254599	1.06642	0.210064	0.423438	0.296297	0.699457	0.446863	0.83411
NORMAL_HC_vs_NORMAL_P_T	TRPSYN-PWY	4.23291	4.18812	4.38038	0.289598	1.02994	0.28916	0.377535	0.225494	0.699457	0.281553	0.83411
NORMAL_HC_vs_NORMAL_P_T	TYRFUMCAT-PWY	-1.77911	-1.89291	-0.920826	0.825881	1.17848	0.568503	0.253125	0.0605755	0.567162	0.031697	0.414422
NORMAL_HC_vs_NORMAL_P_T	UBISYN-PWY	-0.598149	-0.441178	-0.84469	-0.505838	1.43739	-0.34654	0.339063	0.144876	0.696174	0.176428	0.828154
NORMAL_HC_vs_NORMAL_P_T	UDPNAGSYN-PWY	3.55868	3.61543	3.47801	0.204365	1.07751	0.192052	0.426563	0.429303	0.735198	0.525993	0.84134
NORMAL_HC_vs_NORMAL_P_T	VALDEG-PWY	-9.90222	-9.08103	-11.2611	-3.24221	6.16498	-0.458047	0.309375	0.067123	0.478717	0.132878	0.596322
NORMAL_HC_vs_NORMAL_P_T	VALSYN-PWY	4.64869	4.63123	4.73357	0.247298	1.04224	0.221119	0.417188	0.260673	0.699457	0.415997	0.83411
NORMAL_HC_vs_POLYP_P_T	1CMET2-PWY	4.1118	4.00335	4.29431	0.412053	1.05198	0.392711	0.324493	0.104206	0.337819	0.140732	0.367857
NORMAL_HC_vs_POLYP_P_T	3-HYDROXYPHENYLACETATE-DEGRADATION-PWY	-2.94121	-3.32656	-2.71672	-0.0308504	2.26041	-0.00424472	0.495313	0.766571	0.877193	0.880395	0.943565
NORMAL_HC_vs_POLYP_P_T	ALL-CHORISMATE-PWY	-0.128277	0.0559056	-0.284448	-0.443841	6.62379	-0.0781462	0.379688	0.629262	0.802678	0.266625	0.480304
NORMAL_HC_vs_POLYP_P_T	ANAEROFRUCAT-PWY	3.84486	3.79168	4.09884	0.329771	0.977131	0.33773	0.351014	0.136784	0.3476	0.160153	0.376846
NORMAL_HC_vs_POLYP_P_T	ANAGLYCOLYSIS-PWY	4.43554	4.32797	4.65943	0.419958	1.01379	0.388866	0.295313	0.0784099	0.337819	0.106372	0.364376
NORMAL_HC_vs_POLYP_P_T	ARG+POLYAMINE-SYN	1.69722	1.71465	1.67465	-0.0139485	1.21757	-0.0122098	0.49375	0.824564	0.911573	0.929708	0.968001
NORMAL_HC_vs_POLYP_P_T	ARGDEG-PWY	-2.66936	-2.74566	-2.40941	-0.0175642	5.80514	-0.0044656	0.4961	0.777327	0.885416	0.890586	0.948521
NORMAL_HC_vs_POLYP_P_T	ARGORNPROST-PWY	0.80304	0.818907	0.684644	-0.0619053	0.893416	-0.0773386	0.470313	0.838662	0.916789	0.821777	0.9127
NORMAL_HC_vs_POLYP_P_T	ARGSYN-PWY	3.76743	3.68617	4.06885	0.424973	0.949736	0.413553	0.327613	0.0934019	0.337819	0.0988577	0.364272
NORMAL_HC_vs_POLYP_P_T	ARGSYNBSUB-PWY	3.73776	3.65671	4.01392	0.439957	0.931301	0.453622	0.3125	0.0947161	0.337819	0.090492	0.364135
NORMAL_HC_vs_POLYP_P_T	ARO-PWY	4.23688	4.10665	4.47484	0.47668	1.02217	0.440623	0.321875	0.0860162	0.337819	0.10315	0.364383
NORMAL_HC_vs_POLYP_P_T	ASPASN-PWY	4.11848	3.94987	4.28139	0.42859	1.25214	0.331943	0.35	0.112719	0.337843	0.167654	0.383711
NORMAL_HC_vs_POLYP_P_T	AST-PWY	-3.20254	-2.82715	-3.71716	-1.25175	3.29088	-0.301446	0.298438	0.114528	0.346284	0.090821	0.363077
NORMAL_HC_vs_POLYP_P_T	BIOTIN-BIOSYNTHESIS-PWY	3.07614	3.07614	3.13892	0.10185	1.47028	0.0732239	0.46875	0.651348	0.83478	0.722538	0.860071
NORMAL_HC_vs_POLYP_P_T	BRANCHED-CHAIN-AA-SYN-PWY	4.39205	4.28611	4.59314	0.482517	0.981089	0.471482	0.3125	0.0875514	0.337819	0.110006	0.3644
NORMAL_HC_vs_POLYP_P_T	CALVIN-PWY	4.45035	4.34982	4.63788	0.461378	1.00383	0.425172	0.312013	0.0980016	0.337819	0.116043	0.364706
NORMAL_HC_vs_POLYP_P_T	CATECHOL-ORTHO-CLEAVAGE-PWY	-4.30071	-3.61137	-6.42345	-2.38471	5.60429	-0.513786	0.210609	0.0528025	0.342413	0.0102849	0.311414
NORMAL_HC_vs_POLYP_P_T	CENTFERM-PWY	1.23765	1.22952	1.27242	0.169421	0.899896	0.166216	0.415625	0.411339	0.632712	0.503363	0.717686
NORMAL_HC_vs_POLYP_P_T	COA-PWY	4.13365	4.03637	4.32635	0.458769	1.02672	0.439535	0.320313	0.111455	0.337825	0.137208	0.36624
NORMAL_HC_vs_POLYP_P_T	COBALSYN-PWY	3.92479	3.76177	4.13189	0.495624	1.05965	0.433927	0.329688	0.120886	0.338506	0.109892	0.364389
NORMAL_HC_vs_POLYP_P_T	CODH-PWY	-0.844821	-0.913341	-0.630578	0.18628	3.6118	0.0311983	0.478125	0.853364	0.923623	0.955746	0.980848
NORMAL_HC_vs_POLYP_P_T	COLANSYN-PWY	3.0513	2.90423	3.26467	0.406554	1.07695	0.384019	0.335413	0.125936	0.340719	0.129678	0.367741
NORMAL_HC_vs_POLYP_P_T	COMPLETE-ARO-PWY	4.30154	4.1831	4.53323	0.460613	1.01081	0.453956	0.328125	0.0833859	0.337819	0.101526	0.364374
NORMAL_HC_vs_POLYP_P_T	CRNFORCAT-PWY	-2.70336	-3.1827	-2.43438	0.170046	4.79391	0.0339329	0.466459	0.338337	0.549342	0.674855	0.835723
NORMAL_HC_vs_POLYP_P_T	DAPLYSINESYN-PWY	3.94025	3.74093	4.22023	0.488846	1.06325	0.453395	0.304688	0.0640231	0.337819	0.0634613	0.360223
NORMAL_HC_vs_POLYP_P_T	DENITRIFICATION-PWY	-3.14742	-3.26299	-3.0711	0.323776	2.36016	0.0740331	0.441498	0.0626782	0.337819	0.656961	0.823605
NORMAL_HC_vs_POLYP_P_T	DENOVOPURINE2-PWY	3.84976	3.72086	4.06767	0.412859	1.11061	0.336255	0.352574	0.211525	0.425014	0.194259	0.40385
NORMAL_HC_vs_POLYP_P_T	DHGLUCONATE-PYR-CAT-PWY	-11.1285	-11.0279	-11.3794	-0.292364	4.81469	-0.0585897	0.464063	0.496885	0.674081	0.504358	0.687049
NORMAL_HC_vs_POLYP_P_T	DTDPRHAMSYN-PWY	4.23439	4.10746	4.42058	0.421801	1.08834	0.399557	0.301092	0.106197	0.337824	0.107111	0.364476
NORMAL_HC_vs_POLYP_P_T	ECASYN-PWY	-2.65455	-2.59922	-2.72933	-0.346781	5.39007	-0.0589022	0.445313	0.67524	0.825304	0.678747	0.836775
NORMAL_HC_vs_POLYP_P_T	ENTBACSYN-PWY	-0.106634	-0.0791707	-0.162559	-0.228952	5.9663	-0.0312047	0.445313	0.709809	0.851426	0.650585	0.822233
NORMAL_HC_vs_POLYP_P_T	FAO-PWY	0.531126	0.565748	0.503684	-0.270546	1.36743	-0.178389	0.407813	0.212906	0.430189	0.434529	0.664038
NORMAL_HC_vs_POLYP_P_T	FASYN-ELONG-PWY	3.86957	3.72785	4.07783	0.30227	1.13223	0.275695	0.376563	0.33571	0.560687	0.277133	0.485989
NORMAL_HC_vs_POLYP_P_T	FASYN-INITIAL-PWY	3.10134	3.10134	2.94741	0.120748	1.36914	0.0744472	0.447738	0.744997	0.878819	0.675026	0.833948
NORMAL_HC_vs_POLYP_P_T	FERMENTATION-PWY	3.60877	3.51632	4.05212	0.46563	1.01808	0.424444	0.30625	0.0813121	0.337819	0.0711141	0.362932
NORMAL_HC_vs_POLYP_P_T	FOLSYN-PWY	3.9811	3.82495	4.11652	0.371699	0.974606	0.364447	0.3125	0.104412	0.337819	0.101292	0.364396
NORMAL_HC_vs_POLYP_P_T	FUC-RHAMCAT-PWY	2.38649	2.34286	2.46563	0.152367	1.20861	0.123844	0.425897	0.437257	0.658411	0.53223	0.747007
NORMAL_HC_vs_POLYP_P_T	FUCCAT-PWY	1.77635	1.84074	1.77391	0.273189	1.32542	0.182387	0.429017	0.480476	0.693332	0.574999	0.782158
NORMAL_HC_vs_POLYP_P_T	GALACT-GLUCUROCAT-PWY	2.59118	2.5602	2.89009	0.336731	1.29832	0.227965	0.391576	0.16899	0.378432	0.265613	0.474199
NORMAL_HC_vs_POLYP_P_T	GALACTARDEG-PWY	-2.12982	-2.00702	-2.74201	-1.06687	5.49845	-0.202906	0.335413	0.181344	0.397246	0.147763	0.382906
NORMAL_HC_vs_POLYP_P_T	GALACTUROCAT-PWY	3.05011	3.01555	3.40857	0.465633	1.33395	0.31464	0.349454	0.155497	0.364184	0.234657	0.442261
NORMAL_HC_vs_POLYP_P_T	GALLATE-DEGRADATION-I-PWY	-8.47163	-8.31008	-8.83074	-0.156652	5.43523	-0.027337	0.490625	0.673075	0.811817	0.737697	0.86087
NORMAL_HC_vs_POLYP_P_T	GALLATE-DEGRADATION-II-PWY	-8.41901	-8.24191	-8.91077	-0.271949	5.60837	-0.041818	0.475819	0.671828	0.81454	0.766063	0.877212
NORMAL_HC_vs_POLYP_P_T	GLCMANNANAUT-PWY	2.92149	2.82867	3.26677	0.39742	1.05645	0.369376	0.317188	0.0637	0.337819	0.0897428	0.364202
NORMAL_HC_vs_POLYP_P_T	GLUCARDEG-PWY	-0.587555	-0.307152	-0.952051	-0.641997	1.4306	-0.445794	0.318253	0.0549921	0.337836	0.105355	0.36546
NORMAL_HC_vs_POLYP_P_T	GLUCARGALACTSUPER-PWY	-2.12722	-2.01354	-2.73365	-1.09756	5.75112	-0.229945	0.335413	0.171845	0.387746	0.145878	0.382223
NORMAL_HC_vs_POLYP_P_T	GLUCONEO-PWY	4.19048	4.08503	4.33394	0.436271	1.00859	0.418944	0.326053	0.105337	0.337819	0.119505	0.365026
NORMAL_HC_vs_POLYP_P_T	GLUCOSE1PMETAB-PWY	-0.0431159	0.0324256	-0.247691	-0.364745	1.27498	-0.295061	0.359375	0.117065	0.346248	0.194846	0.416214
NORMAL_HC_vs_POLYP_P_T	GLUCUROCAT-PWY	2.63148	2.55658	2.79383	0.303522	1.16796	0.264196	0.364063	0.204153	0.417207	0.270423	0.479051
NORMAL_HC_vs_POLYP_P_T	GLUTORN-PWY	3.68597	3.62195	3.89113	0.375407	1.02546	0.370997	0.357254	0.110802	0.337849	0.136382	0.368742
NORMAL_HC_vs_POLYP_P_T	GLYCOCAT-PWY	4.48719	4.41065	4.71029	0.49174	1.08109	0.456435	0.330733	0.073361	0.337819	0.116416	0.364739
NORMAL_HC_vs_POLYP_P_T	GLYCOGENSYNTH-PWY	4.35085	4.15331	4.61064	0.587237	1.0158	0.553836	0.288612	0.0359825	0.337783	0.0532382	0.354115
NORMAL_HC_vs_POLYP_P_T	GLYCOL-GLYOXDEG-PWY	-0.623648	-0.33389	-0.882332	-0.773549	1.60658	-0.330135	0.284375	0.35567	0.57272	0.0661765	0.35182
NORMAL_HC_vs_POLYP_P_T	GLYCOLYSIS	4.06155	3.9953	4.2873	0.355491	0.975809	0.36684	0.343214	0.145919	0.354863	0.168837	0.383152
NORMAL_HC_vs_POLYP_P_T	GLYCOLYSIS-E-D	2.29788	2.42042	2.13052	-0.190927	1.06683	-0.163199	0.429688	0.756405	0.883729	0.537301	0.755744
NORMAL_HC_vs_POLYP_P_T	GLYCOLYSIS-TCA-GLYOX-BYPASS	1.17371	1.36912	0.783304	-0.511662	1.67657	-0.187457	0.347894	0.785104	0.895506	0.169475	0.399128
NORMAL_HC_vs_POLYP_P_T	GLYOXYLATE-BYPASS	0.0226087	0.180248	-0.626048	-0.911792	2.05651	-0.323392	0.312013	0.331009	0.546975	0.0724532	0.357033
NORMAL_HC_vs_POLYP_P_T	GOLPDLCAT-PWY	-2.13273	-2.02912	-2.5791	-0.665476	3.57703	-0.141675	0.371875	0.327139	0.547423	0.285737	0.501728
NORMAL_HC_vs_POLYP_P_T	HCAMHPDEG-PWY	-10.5374	-10.5924	-10.3653	0.124891	6.14672	0.0178006	0.49298	0.576837	0.741731	0.557853	0.725943
NORMAL_HC_vs_POLYP_P_T	HEME-BIOSYNTHESIS-II	0.653511	0.604829	0.71168	0.0644506	1.0095	0.0522437	0.478125	0.831298	0.913877	0.723348	0.860471
NORMAL_HC_vs_POLYP_P_T	HEMESYN2-PWY	1.38587	1.38587	1.45038	-0.0852419	1.26354	-0.0681378	0.471139	0.872986	0.93332	0.720291	0.860547
NORMAL_HC_vs_POLYP_P_T	HEXITOLDEGSUPER-PWY	1.52812	1.36572	1.88943	0.593037	1.04123	0.540258	0.271875	0.0296987	0.337683	0.0381543	0.335141
NORMAL_HC_vs_POLYP_P_T	HISDEG-PWY	2.31751	2.17235	2.81759	0.366186	1.52291	0.228216	0.40625	0.464212	0.682228	0.400546	0.626767
NORMAL_HC_vs_POLYP_P_T	HISTSYN-PWY	4.13394	4.01477	4.36285	0.507921	1.03226	0.476926	0.318253	0.0767311	0.337819	0.115574	0.364552
NORMAL_HC_vs_POLYP_P_T	HOMOSER-METSYN-PWY	2.84452	2.616	3.31039	0.637838	0.828442	0.661859	0.229329	0.0218721	0.337683	0.0163764	0.318222
NORMAL_HC_vs_POLYP_P_T	HSERMETANA-PWY	2.98979	2.76341	3.4708	0.612285	0.81547	0.681714	0.212169	0.0230131	0.337683	0.0142431	0.316228
NORMAL_HC_vs_POLYP_P_T	ILEUSYN-PWY	4.46457	4.36562	4.67134	0.442182	1.01498	0.397163	0.326053	0.0940152	0.337819	0.118461	0.364502
NORMAL_HC_vs_POLYP_P_T	KDO-NAGLIPASYN-PWY	-0.0945989	-0.0191613	-0.603398	-0.262115	2.52504	-0.0748263	0.459375	0.60093	0.79108	0.720031	0.859303
NORMAL_HC_vs_POLYP_P_T	KETOGLUCONMET-PWY	-7.74925	-5.97954	-8.80658	-1.42416	7.36846	-0.204857	0.408736	0.469593	0.65902	0.37929	0.594498
NORMAL_HC_vs_POLYP_P_T	LACTOSECAT-PWY	-0.463363	-0.556879	-0.381384	0.194692	1.75152	0.0854075	0.435257	0.309382	0.530411	0.580837	0.778334
NORMAL_HC_vs_POLYP_P_T	LEU-DEG2-PWY	-1.69902	-1.40821	-2.2703	-0.914379	1.95654	-0.384462	0.275	0.616509	0.782582	0.04361	0.3386
NORMAL_HC_vs_POLYP_P_T	LPSSYN-PWY	-10.5778	-10.6853	-10.3974	0.186208	7.31221	0.0265538	0.480499	0.653496	0.80024	0.637435	0.786381
NORMAL_HC_vs_POLYP_P_T	MET-SAM-PWY	3.29302	3.04239	3.64067	0.555001	0.845512	0.579516	0.262091	0.0290193	0.337683	0.0230468	0.322801
NORMAL_HC_vs_POLYP_P_T	METH-ACETATE-PWY	1.53257	1.29144	2.13133	0.914708	1.25017	0.606862	0.218409	0.0201001	0.337683	0.00921854	0.312713
NORMAL_HC_vs_POLYP_P_T	METHGLYUT-PWY	-2.06227	-2.06326	-2.05679	-0.308382	5.26339	-0.0559674	0.426563	0.605083	0.78155	0.553819	0.756858
NORMAL_HC_vs_POLYP_P_T	METHYLGALLATE-DEGRADATION-PWY	-8.25901	-8.10362	-8.71972	0.1187	5.67627	0.0165784	0.48986	0.67968	0.818198	0.76766	0.878564
NORMAL_HC_vs_POLYP_P_T	NAD-BIOSYNTHESIS-II	0.451058	0.337596	0.790904	0.332765	1.34046	0.240209	0.383775	0.276415	0.493424	0.267334	0.476247
NORMAL_HC_vs_POLYP_P_T	NADSYN-PWY	-9.79304	-9.45319	-10.5553	-0.895775	8.08389	-0.100689	0.450858	0.541094	0.715359	0.571369	0.739145
NORMAL_HC_vs_POLYP_P_T	NAGLIPASYN-PWY	2.83694	2.75572	3.14531	0.272035	1.43255	0.160684	0.410296	0.514845	0.722787	0.364535	0.585034
NORMAL_HC_vs_POLYP_P_T	NONMEVIPP-PWY	4.23173	4.1458	4.42177	0.448293	1.03472	0.423972	0.323438	0.101828	0.337819	0.145236	0.36854
NORMAL_HC_vs_POLYP_P_T	NONOXIPENT-PWY	4.75847	4.67534	4.97649	0.43688	1.08937	0.406081	0.298438	0.0897022	0.337819	0.124732	0.365071
NORMAL_HC_vs_POLYP_P_T	OANTIGEN-PWY	3.53828	3.42936	3.80612	0.399203	0.931999	0.420302	0.312013	0.112175	0.337938	0.116448	0.365122
NORMAL_HC_vs_POLYP_P_T	ORNARGDEG-PWY	-2.6764	-2.75058	-2.41827	-0.0138666	5.8869	-0.00241304	0.498438	0.785053	0.891139	0.885821	0.946936
NORMAL_HC_vs_POLYP_P_T	ORNDEG-PWY	-2.96161	-3.02189	-2.92524	-0.240101	5.50897	-0.0407208	0.471875	0.774043	0.883932	0.854715	0.930877
NORMAL_HC_vs_POLYP_P_T	P101-PWY	-1.01022	-1.17414	-0.536591	0.63323	1.37666	0.334395	0.307813	0.118333	0.344167	0.0626679	0.354219
NORMAL_HC_vs_POLYP_P_T	P105-PWY	1.72997	1.92998	1.40561	-0.526554	1.46982	-0.239486	0.309375	0.79085	0.896461	0.104844	0.366284
NORMAL_HC_vs_POLYP_P_T	P108-PWY	3.35484	3.16161	3.63878	0.400473	1.35593	0.261589	0.382215	0.360981	0.585039	0.29871	0.510168
NORMAL_HC_vs_POLYP_P_T	P122-PWY	0.52865	0.52865	0.532282	0.0795209	1.87931	0.0352349	0.478939	0.38998	0.615693	0.819138	0.913252
NORMAL_HC_vs_POLYP_P_T	P124-PWY	0.805259	0.806586	0.781603	0.0978858	1.84157	0.035076	0.475	0.411905	0.634843	0.852574	0.931284
NORMAL_HC_vs_POLYP_P_T	P125-PWY	-0.756096	-0.80432	-0.562768	-0.00270269	1.8171	-0.00225862	0.49922	0.693233	0.85507	0.937162	0.971735
NORMAL_HC_vs_POLYP_P_T	P161-PWY	3.60213	3.2916	4.04384	0.540582	0.979046	0.523476	0.292188	0.0587809	0.337819	0.0640913	0.360465
NORMAL_HC_vs_POLYP_P_T	P162-PWY	-0.228547	0.00581076	-0.509171	-0.636609	1.81293	-0.236352	0.290625	0.120227	0.345816	0.052952	0.342114
NORMAL_HC_vs_POLYP_P_T	P163-PWY	-0.981564	-0.819748	-1.3402	-0.461638	7.17114	-0.0645107	0.409375	0.738034	0.863211	0.433747	0.66092
NORMAL_HC_vs_POLYP_P_T	P164-PWY	2.34374	2.33816	2.47087	0.112547	1.09296	0.0910803	0.454688	0.772799	0.889766	0.633137	0.810814
NORMAL_HC_vs_POLYP_P_T	P184-PWY	-8.25937	-8.03558	-8.89081	-0.0354823	5.79673	-0.00440687	0.4961	0.686616	0.820068	0.753481	0.872635
NORMAL_HC_vs_POLYP_P_T	P221-PWY	0.627934	0.0111039	1.44125	1.41575	1.92594	0.600901	0.25585	0.0053635	0.337487	0.0243353	0.322615
NORMAL_HC_vs_POLYP_P_T	P23-PWY	1.82343	1.81123	1.90417	0.0692808	1.26339	0.0478721	0.479688	0.904594	0.946258	0.861136	0.932858
NORMAL_HC_vs_POLYP_P_T	P261-PWY	-11.0859	-11.3236	-10.4311	1.09623	5.43823	0.208788	0.394696	0.373362	0.580348	0.402099	0.606578
NORMAL_HC_vs_POLYP_P_T	P281-PWY	-2.12227	-2.56576	-1.91981	0.749431	1.36805	0.3652	0.284375	0.0356973	0.337683	0.0689064	0.35318
NORMAL_HC_vs_POLYP_P_T	P341-PWY	-8.40914	-3.70749	-10.3889	-3.4193	8.5536	-0.424245	0.374415	0.184039	0.413928	0.293588	0.519555
NORMAL_HC_vs_POLYP_P_T	P381-PWY	-1.15562	-1.10799	-1.26089	0.0949548	8.97869	0.0126351	0.483619	0.747273	0.865507	0.829218	0.916026
NORMAL_HC_vs_POLYP_P_T	P4-PWY	3.19835	3.00187	3.49619	0.484875	0.884705	0.545047	0.260938	0.044618	0.337819	0.0241802	0.322831
NORMAL_HC_vs_POLYP_P_T	P42-PWY	3.94984	3.81062	4.26847	0.39613	1.18528	0.344054	0.360938	0.253687	0.467929	0.219871	0.42627
NORMAL_HC_vs_POLYP_P_T	P441-PWY	2.85592	2.89492	2.70475	-0.0150853	0.98663	-0.0106662	0.49375	0.702548	0.859988	0.922521	0.964469
NORMAL_HC_vs_POLYP_P_T	P461-PWY	0.857561	0.727505	1.44039	0.85828	1.34947	0.611308	0.214063	0.0109975	0.337683	0.00634471	0.311086
NORMAL_HC_vs_POLYP_P_T	P562-PWY	-0.607123	-0.921875	0.061429	0.854326	1.38714	0.511518	0.25273	0.0387099	0.337787	0.0204221	0.320473
NORMAL_HC_vs_POLYP_P_T	PANTO-PWY	3.83422	3.74123	3.90357	0.392271	1.06005	0.363679	0.3625	0.168573	0.377724	0.21087	0.416402
NORMAL_HC_vs_POLYP_P_T	PANTOSYN-PWY	3.9258	3.79962	4.00667	0.431438	1.01634	0.398704	0.353125	0.145222	0.354354	0.194024	0.401258
NORMAL_HC_vs_POLYP_P_T	PENTOSE-P-PWY	3.15273	3.06704	3.5007	0.294018	1.02333	0.289	0.38125	0.215705	0.428769	0.208568	0.415701
NORMAL_HC_vs_POLYP_P_T	PEPTIDOGLYCANSYN-PWY	4.18174	4.08027	4.37154	0.382842	1.03447	0.359383	0.347894	0.10676	0.337819	0.138517	0.36623
NORMAL_HC_vs_POLYP_P_T	PHOSLIPSYN-PWY	4.20979	4.10585	4.39304	0.438217	0.983974	0.422076	0.302652	0.098037	0.337819	0.10474	0.364401
NORMAL_HC_vs_POLYP_P_T	POLYAMINSYN3-PWY	0.617561	0.485881	0.844942	0.372216	1.21122	0.270962	0.346875	0.486747	0.699919	0.228248	0.437555
NORMAL_HC_vs_POLYP_P_T	POLYAMSYN-PWY	0.869931	0.903039	0.854797	-0.0985768	1.23892	-0.0637449	0.463339	0.671567	0.843682	0.868864	0.937054
NORMAL_HC_vs_POLYP_P_T	POLYISOPRENSYN-PWY	3.55134	3.42314	3.76027	0.360098	1.23579	0.288757	0.367188	0.294529	0.513854	0.273278	0.482584
NORMAL_HC_vs_POLYP_P_T	PPGPPMET-PWY	-0.08327	0.152393	-0.607272	-0.906591	2.21068	-0.413023	0.315625	0.0983984	0.340353	0.098427	0.364264
NORMAL_HC_vs_POLYP_P_T	PROTOCATECHUATE-ORTHO-CLEAVAGE-PWY	-3.02684	-2.50181	-5.85637	-2.49005	6.84621	-0.501714	0.228125	0.0595934	0.338747	0.0162389	0.316115
NORMAL_HC_vs_POLYP_P_T	PRPP-PWY	3.14859	3.10029	3.32718	0.197854	0.98528	0.198476	0.415625	0.374924	0.598867	0.517204	0.736185
NORMAL_HC_vs_POLYP_P_T	PWY-1269	2.85321	2.81163	3.04274	0.220972	1.37976	0.150584	0.410296	0.616105	0.810536	0.517615	0.733197
NORMAL_HC_vs_POLYP_P_T	PWY-1541	-10.6647	-10.5165	-10.9642	-0.597327	5.75297	-0.107511	0.451563	0.485571	0.661394	0.501959	0.680266
NORMAL_HC_vs_POLYP_P_T	PWY-1622	-11.1386	-11.0892	-11.2559	-0.136405	4.46133	-0.0292699	0.49298	0.516126	0.686837	0.554954	0.720268
NORMAL_HC_vs_POLYP_P_T	PWY-181	-7.69617	-7.61952	-7.75324	-0.281497	7.73777	-0.0460693	0.48125	0.754765	0.871874	0.807229	0.902633
NORMAL_HC_vs_POLYP_P_T	PWY-1861	1.68527	1.63309	1.96777	0.0908599	1.31967	0.0576242	0.479688	0.83263	0.913614	0.658695	0.828118
NORMAL_HC_vs_POLYP_P_T	PWY-2941	1.84873	1.72704	2.21425	0.65879	1.35576	0.4156	0.328125	0.126495	0.342168	0.126178	0.366478
NORMAL_HC_vs_POLYP_P_T	PWY-2942	4.3865	4.2918	4.63385	0.494523	1.013	0.457404	0.31875	0.0919009	0.337819	0.1195	0.364628
NORMAL_HC_vs_POLYP_P_T	PWY-3001	4.38345	4.27789	4.59341	0.469649	1.03437	0.446419	0.321875	0.0926118	0.337819	0.12114	0.364549
NORMAL_HC_vs_POLYP_P_T	PWY-3781	1.97965	1.98209	1.97853	-0.0887336	1.37277	-0.0539384	0.465625	0.787656	0.896968	0.751117	0.87465
NORMAL_HC_vs_POLYP_P_T	PWY-4361	-10.454	-9.95492	-11.2304	-1.99917	5.45127	-0.316948	0.360374	0.257195	0.484415	0.287002	0.509967
NORMAL_HC_vs_POLYP_P_T	PWY-4984	0.702439	1.1678	0.582923	-0.19511	1.55173	-0.11252	0.453125	0.845816	0.921134	0.6187	0.806369
NORMAL_HC_vs_POLYP_P_T	PWY-5005	-0.850678	-0.753568	-1.0174	-0.135161	2.46964	-0.0327438	0.475819	0.67466	0.838442	0.890696	0.949441
NORMAL_HC_vs_POLYP_P_T	PWY-5022	0.19415	0.259774	0.0964988	-0.179439	0.928129	-0.174916	0.394696	0.24654	0.46536	0.3842	0.610316
NORMAL_HC_vs_POLYP_P_T	PWY-5028	-2.70994	-2.67238	-4.29889	-1.15284	7.37049	-0.15849	0.407176	0.258778	0.473385	0.39535	0.619754
NORMAL_HC_vs_POLYP_P_T	PWY-5088	-1.73401	-1.54322	-1.85987	-0.049045	7.75924	-0.00464883	0.48986	0.717794	0.847867	0.910353	0.95948
NORMAL_HC_vs_POLYP_P_T	PWY-5097	4.36256	4.26341	4.60687	0.505282	0.998446	0.451901	0.312013	0.0827746	0.337819	0.113268	0.364402
NORMAL_HC_vs_POLYP_P_T	PWY-5100	4.29669	4.17482	4.46305	0.47683	1.05926	0.399524	0.326053	0.0759287	0.337819	0.133815	0.366635
NORMAL_HC_vs_POLYP_P_T	PWY-5101	4.58198	4.48451	4.76873	0.460668	1.00233	0.456194	0.308892	0.0899249	0.337819	0.118249	0.364499
NORMAL_HC_vs_POLYP_P_T	PWY-5103	4.38337	4.27487	4.58709	0.491862	1.00241	0.425396	0.312013	0.0789698	0.337819	0.100163	0.364359
NORMAL_HC_vs_POLYP_P_T	PWY-5104	4.44748	4.36821	4.64458	0.456543	1.06703	0.389571	0.332293	0.0736224	0.337819	0.133308	0.365499
NORMAL_HC_vs_POLYP_P_T	PWY-5121	4.18694	4.09581	4.38104	0.456465	1.05838	0.412097	0.335413	0.0988458	0.337819	0.142529	0.366885
NORMAL_HC_vs_POLYP_P_T	PWY-5154	3.13527	3.10747	3.54822	0.34521	1.36902	0.261851	0.384375	0.429885	0.653574	0.278141	0.487482
NORMAL_HC_vs_POLYP_P_T	PWY-5177	0.0547245	0.0823919	-0.367874	-0.334979	0.964244	-0.354282	0.376563	0.197798	0.414801	0.298506	0.519151
NORMAL_HC_vs_POLYP_P_T	PWY-5178	-4.37776	-3.49205	-6.44602	-1.74035	6.97644	-0.258942	0.323438	0.291879	0.503764	0.0990495	0.36832
NORMAL_HC_vs_POLYP_P_T	PWY-5180	0.0858617	-0.0698932	0.442802	0.439594	1.20702	0.326782	0.346875	0.247582	0.462282	0.173145	0.391466
NORMAL_HC_vs_POLYP_P_T	PWY-5181	-4.88546	-3.99201	-8.92027	-2.59048	6.60062	-0.470265	0.273011	0.109669	0.363898	0.0460763	0.33685
NORMAL_HC_vs_POLYP_P_T	PWY-5182	0.0836181	-0.0799611	0.438958	0.416753	1.20761	0.316592	0.353125	0.235658	0.449013	0.170254	0.388201
NORMAL_HC_vs_POLYP_P_T	PWY-5183	-9.59539	-9.47108	-9.71813	-0.404353	6.3566	-0.0553667	0.4625	0.652942	0.798336	0.679081	0.817164
NORMAL_HC_vs_POLYP_P_T	PWY-5188	2.64989	2.57323	2.74479	0.238972	0.801402	0.294249	0.351014	0.325645	0.547494	0.192949	0.404263
NORMAL_HC_vs_POLYP_P_T	PWY-5189	2.55275	2.49934	2.64721	0.179154	0.816193	0.220854	0.391576	0.397762	0.620075	0.305034	0.51595
NORMAL_HC_vs_POLYP_P_T	PWY-5265	0.652655	0.788821	0.639191	-0.358858	2.2766	-0.0566558	0.441498	0.105872	0.339224	0.605132	0.800316
NORMAL_HC_vs_POLYP_P_T	PWY-5304	1.32567	0.507808	1.58101	1.13254	1.44631	0.651276	0.26053	0.00544015	0.337487	0.0265487	0.32523
NORMAL_HC_vs_POLYP_P_T	PWY-5345	2.07072	2.14305	1.96914	-0.197407	0.648984	-0.281454	0.380655	0.215439	0.434576	0.278865	0.499585
NORMAL_HC_vs_POLYP_P_T	PWY-5347	3.54958	3.27638	3.88343	0.552988	0.901093	0.605217	0.25117	0.0274188	0.337683	0.0298586	0.327453
NORMAL_HC_vs_POLYP_P_T	PWY-5384	2.28786	2.16703	2.63247	0.616677	1.12145	0.522566	0.290625	0.0341022	0.337683	0.0433557	0.341511
NORMAL_HC_vs_POLYP_P_T	PWY-5415	-0.755989	-0.917512	-0.175338	0.592224	1.24644	0.452318	0.291732	0.131779	0.353236	0.0524845	0.347688
NORMAL_HC_vs_POLYP_P_T	PWY-5417	-4.21094	-3.62142	-5.92938	-2.46831	5.81606	-0.4937	0.220313	0.0624165	0.341799	0.0124653	0.312805
NORMAL_HC_vs_POLYP_P_T	PWY-5419	-1.891	-2.05411	-1.15406	0.803783	1.306	0.477748	0.278125	0.0699267	0.338171	0.0294941	0.325337
NORMAL_HC_vs_POLYP_P_T	PWY-5420	-1.45009	-1.56306	-0.678748	0.774921	1.27605	0.453563	0.276563	0.0753395	0.338197	0.0418838	0.337336
NORMAL_HC_vs_POLYP_P_T	PWY-5430	-2.81844	-2.57097	-5.23212	-1.64525	7.22389	-0.297225	0.24961	0.149354	0.380992	0.0310165	0.324817
NORMAL_HC_vs_POLYP_P_T	PWY-5431	-4.21475	-3.6404	-5.94574	-2.25772	5.73549	-0.436591	0.228125	0.0559844	0.338792	0.0129084	0.314337
NORMAL_HC_vs_POLYP_P_T	PWY-5484	3.76593	3.68814	4.07165	0.308654	1.04046	0.297863	0.373438	0.222633	0.435172	0.289237	0.499012
NORMAL_HC_vs_POLYP_P_T	PWY-5505	3.93927	3.78051	4.29863	0.662582	1.16227	0.532135	0.283931	0.0254647	0.337683	0.0429242	0.340981
NORMAL_HC_vs_POLYP_P_T	PWY-5507	-1.95947	-1.82749	-2.99671	-0.625261	7.98457	-0.0759079	0.417188	0.762083	0.874535	0.455845	0.670219
NORMAL_HC_vs_POLYP_P_T	PWY-5509	3.85221	3.71941	4.09576	0.419424	1.10388	0.379945	0.328125	0.119156	0.338188	0.128958	0.365951
NORMAL_HC_vs_POLYP_P_T	PWY-5531	-10.7493	-10.4758	-11.1201	-1.10362	5.63562	-0.160398	0.415625	0.327384	0.532214	0.419745	0.61395
NORMAL_HC_vs_POLYP_P_T	PWY-5532	-10.0576	-9.61828	-10.8749	-1.8698	6.74418	-0.272242	0.375	0.267771	0.490196	0.32909	0.547257
NORMAL_HC_vs_POLYP_P_T	PWY-5647	-10.2104	-9.8257	-10.8608	-1.54529	6.52706	-0.250329	0.385938	0.379774	0.584989	0.403105	0.607529
NORMAL_HC_vs_POLYP_P_T	PWY-5651	-9.79593	-9.34919	-10.5108	-0.572141	7.46149	-0.0804745	0.460938	0.558058	0.724817	0.566847	0.731748
NORMAL_HC_vs_POLYP_P_T	PWY-5654	-9.88209	-9.20053	-10.9742	-2.71437	6.11696	-0.420366	0.332813	0.18206	0.424359	0.220761	0.463349
NORMAL_HC_vs_POLYP_P_T	PWY-5655	-10.1841	-9.90321	-10.6161	-1.1657	6.64335	-0.187025	0.414063	0.42721	0.613538	0.476572	0.658027
NORMAL_HC_vs_POLYP_P_T	PWY-5659	3.80586	3.64479	4.03658	0.480297	1.06627	0.453135	0.315625	0.102929	0.337819	0.113022	0.365154
NORMAL_HC_vs_POLYP_P_T	PWY-5667	4.38033	4.24942	4.5343	0.399903	0.996608	0.408436	0.340625	0.0961786	0.337819	0.120674	0.365161
NORMAL_HC_vs_POLYP_P_T	PWY-5676	1.93021	1.8553	2.06596	0.247329	1.2539	0.130115	0.420313	0.238371	0.452202	0.503914	0.72883
NORMAL_HC_vs_POLYP_P_T	PWY-5677	-1.16202	-1.05562	-1.43515	-0.368483	1.3405	-0.191477	0.382215	0.826745	0.913268	0.332029	0.552194
NORMAL_HC_vs_POLYP_P_T	PWY-5686	4.3603	4.27695	4.54972	0.40702	1.04757	0.409238	0.324493	0.115902	0.33792	0.155913	0.371937
NORMAL_HC_vs_POLYP_P_T	PWY-5695	3.91857	3.80217	4.21337	0.32656	1.10277	0.287493	0.385938	0.264212	0.479341	0.264261	0.47224
NORMAL_HC_vs_POLYP_P_T	PWY-5705	-0.397614	-0.419929	-0.349558	0.161654	1.18654	0.114745	0.45625	0.468077	0.682257	0.689955	0.841986
NORMAL_HC_vs_POLYP_P_T	PWY-5741	-2.06767	-2.11465	-1.91033	0.067483	1.82735	0.0136501	0.485179	0.236807	0.452165	0.813626	0.908827
NORMAL_HC_vs_POLYP_P_T	PWY-5747	-2.14583	-1.74736	-2.60309	-0.989347	2.01839	-0.442232	0.232813	0.175653	0.410777	0.0205185	0.316446
NORMAL_HC_vs_POLYP_P_T	PWY-5837	0.4688	0.561259	0.308042	-0.307418	1.40895	-0.219908	0.407813	0.441805	0.663141	0.426245	0.655786
NORMAL_HC_vs_POLYP_P_T	PWY-5838	1.52284	1.55502	1.35593	-0.135227	1.23916	-0.098681	0.447738	0.774625	0.891516	0.60246	0.792382
NORMAL_HC_vs_POLYP_P_T	PWY-5840	1.54241	1.5755	1.39275	-0.144171	1.18258	-0.151282	0.422777	0.766114	0.887205	0.605845	0.797669
NORMAL_HC_vs_POLYP_P_T	PWY-5845	-0.266249	-0.0996781	-0.57199	-0.299687	2.59578	-0.0529166	0.427457	0.84536	0.921739	0.61098	0.803323
NORMAL_HC_vs_POLYP_P_T	PWY-5850	-0.268258	-0.0963137	-0.567925	-0.208836	2.51021	-0.0362544	0.453125	0.822411	0.910222	0.618487	0.806847
NORMAL_HC_vs_POLYP_P_T	PWY-5855	-0.252713	0.0770278	-0.906348	-0.909846	1.36186	-0.61026	0.2375	0.0205049	0.337683	0.0105267	0.31127
NORMAL_HC_vs_POLYP_P_T	PWY-5856	-0.243775	0.07195	-0.913609	-0.933675	1.34293	-0.616155	0.214063	0.0212564	0.337683	0.0112349	0.3113
NORMAL_HC_vs_POLYP_P_T	PWY-5857	-0.250495	0.0628784	-0.90412	-0.91745	1.39064	-0.61096	0.212169	0.0218143	0.337683	0.011125	0.311544
NORMAL_HC_vs_POLYP_P_T	PWY-5860	-0.797071	-0.622144	-1.07216	-0.302425	2.81505	-0.0538445	0.4375	0.839325	0.916874	0.637391	0.815908
NORMAL_HC_vs_POLYP_P_T	PWY-5861	1.23466	1.33947	1.12716	-0.20849	1.23897	-0.156918	0.410296	0.666898	0.840153	0.517514	0.73842
NORMAL_HC_vs_POLYP_P_T	PWY-5862	-0.803511	-0.609692	-1.05651	-0.268822	3.04558	-0.0400916	0.461778	0.860759	0.927835	0.636774	0.816348
NORMAL_HC_vs_POLYP_P_T	PWY-5863	0.641082	0.739864	0.481919	-0.281142	1.4307	-0.2044	0.404688	0.469622	0.688379	0.4329	0.664245
NORMAL_HC_vs_POLYP_P_T	PWY-5896	-0.271642	-0.095101	-0.57594	-0.370487	2.41591	-0.063485	0.423438	0.832691	0.914538	0.614492	0.804714
NORMAL_HC_vs_POLYP_P_T	PWY-5897	1.44556	1.48707	1.29662	-0.151203	1.18742	-0.127913	0.429688	0.719686	0.86886	0.573008	0.775579
NORMAL_HC_vs_POLYP_P_T	PWY-5898	1.44737	1.48813	1.30299	-0.121759	1.20722	-0.103844	0.445313	0.715687	0.866972	0.563594	0.768592
NORMAL_HC_vs_POLYP_P_T	PWY-5899	1.44243	1.48789	1.29492	-0.157885	1.1912	-0.146576	0.420313	0.719318	0.868575	0.579064	0.779293
NORMAL_HC_vs_POLYP_P_T	PWY-5910	-0.542875	-0.516064	-0.633113	0.0103758	1.93704	0.00400646	0.49922	0.436285	0.657128	0.922515	0.965324
NORMAL_HC_vs_POLYP_P_T	PWY-5913	2.89852	2.89852	2.99794	0.00810371	1.31982	0.0046134	0.49766	0.784446	0.894666	0.94892	0.977528
NORMAL_HC_vs_POLYP_P_T	PWY-5918	1.49997	1.48287	1.52975	0.108814	0.812513	0.140289	0.446875	0.593054	0.782177	0.548223	0.75249
NORMAL_HC_vs_POLYP_P_T	PWY-5920	-0.211048	-0.103977	-0.452858	-0.581431	1.48155	-0.307373	0.304688	0.15659	0.374013	0.110141	0.372176
NORMAL_HC_vs_POLYP_P_T	PWY-5971	2.99972	3.04225	2.85824	-0.303134	2.28714	-0.0436074	0.44375	0.354087	0.577833	0.660294	0.828213
NORMAL_HC_vs_POLYP_P_T	PWY-5973	4.46991	4.3938	4.62868	0.405656	1.04317	0.360713	0.340625	0.124211	0.339149	0.157331	0.373643
NORMAL_HC_vs_POLYP_P_T	PWY-5989	3.31515	3.31515	3.17486	0.194731	1.38937	0.13202	0.446875	0.745524	0.879686	0.674097	0.833467
NORMAL_HC_vs_POLYP_P_T	PWY-6071	-10.5843	-10.6758	-10.3301	0.325258	6.20201	0.0389576	0.478125	0.659283	0.800816	0.648281	0.794541
NORMAL_HC_vs_POLYP_P_T	PWY-6121	4.3332	4.22432	4.49839	0.395025	1.05589	0.388294	0.345313	0.123002	0.339071	0.146523	0.368724
NORMAL_HC_vs_POLYP_P_T	PWY-6122	4.29674	4.19716	4.49981	0.399585	1.01529	0.357436	0.35	0.121436	0.338644	0.155951	0.372628
NORMAL_HC_vs_POLYP_P_T	PWY-6123	4.27589	4.16104	4.45598	0.442326	1.0741	0.397463	0.326563	0.125803	0.340026	0.127834	0.365818
NORMAL_HC_vs_POLYP_P_T	PWY-6125	3.58281	3.43481	3.88436	0.371295	1.1126	0.306643	0.364063	0.282166	0.49969	0.243002	0.450237
NORMAL_HC_vs_POLYP_P_T	PWY-6126	4.34906	4.22927	4.54956	0.421767	1.02802	0.394687	0.315133	0.134969	0.345662	0.131761	0.365715
NORMAL_HC_vs_POLYP_P_T	PWY-6143	-11.0298	-11.0028	-11.1072	-0.151311	5.71623	-0.0193407	0.49142	0.586165	0.75398	0.527272	0.703367
NORMAL_HC_vs_POLYP_P_T	PWY-6147	3.82834	3.61351	3.96903	0.34911	1.04883	0.337186	0.355694	0.145938	0.355013	0.14168	0.368487
NORMAL_HC_vs_POLYP_P_T	PWY-6151	3.77457	3.6534	4.24041	0.476142	1.10502	0.415716	0.329173	0.0728659	0.337819	0.0907927	0.364338
NORMAL_HC_vs_POLYP_P_T	PWY-6163	4.28154	4.18504	4.48768	0.456704	1.03157	0.3844	0.324493	0.0936328	0.337819	0.126989	0.364802
NORMAL_HC_vs_POLYP_P_T	PWY-6165	-10.6377	-10.7561	-10.3905	0.293632	6.61989	0.0382301	0.477379	0.587881	0.740409	0.558903	0.72879
NORMAL_HC_vs_POLYP_P_T	PWY-6182	-4.77099	-3.87652	-6.53781	-2.03328	6.08066	-0.369402	0.274571	0.123068	0.364491	0.0556711	0.340212
NORMAL_HC_vs_POLYP_P_T	PWY-6185	-5.18603	-4.42462	-8.95387	-2.64822	6.12551	-0.480322	0.254688	0.07385	0.350451	0.0333659	0.32634
NORMAL_HC_vs_POLYP_P_T	PWY-621	4.10547	3.89863	4.35549	0.68334	1.06816	0.582759	0.283931	0.0215194	0.337683	0.0378025	0.336058
NORMAL_HC_vs_POLYP_P_T	PWY-6210	-10.4179	-10.2343	-10.7716	-0.919813	5.57348	-0.132788	0.427457	0.521508	0.686419	0.515404	0.688112
NORMAL_HC_vs_POLYP_P_T	PWY-6263	-0.865608	-0.845934	-1.42312	-0.810654	8.14026	-0.0903073	0.4375	0.797364	0.896993	0.660656	0.828591
NORMAL_HC_vs_POLYP_P_T	PWY-6269	3.85555	3.72457	4.09719	0.403029	1.13304	0.347037	0.316693	0.11929	0.338336	0.130379	0.366105
NORMAL_HC_vs_POLYP_P_T	PWY-6277	4.29693	4.20071	4.47969	0.418464	1.04771	0.389952	0.339063	0.120871	0.338499	0.15335	0.371169
NORMAL_HC_vs_POLYP_P_T	PWY-6282	3.30746	3.30746	3.16941	0.139992	1.38183	0.101874	0.45625	0.723751	0.871502	0.658704	0.825702
NORMAL_HC_vs_POLYP_P_T	PWY-6317	4.02775	3.84114	4.32363	0.581714	1.08857	0.449991	0.285938	0.0361012	0.337683	0.0477273	0.347799
NORMAL_HC_vs_POLYP_P_T	PWY-6338	-8.29786	-8.07427	-8.7535	0.0572249	5.72775	0.0122188	0.49454	0.707349	0.836762	0.777551	0.883955
NORMAL_HC_vs_POLYP_P_T	PWY-6353	2.8679	2.86513	2.88342	-0.0246145	0.914569	-0.0241276	0.486739	0.872295	0.930779	0.924342	0.966077
NORMAL_HC_vs_POLYP_P_T	PWY-6383	-1.12688	-1.2354	-0.780571	0.404626	1.27035	0.234125	0.357813	0.225221	0.438881	0.245062	0.455312
NORMAL_HC_vs_POLYP_P_T	PWY-6385	4.17797	4.0758	4.37783	0.439264	0.989421	0.404965	0.340094	0.109339	0.337827	0.135932	0.366603
NORMAL_HC_vs_POLYP_P_T	PWY-6386	4.19437	4.09793	4.404	0.438829	1.00395	0.400236	0.333853	0.113022	0.337825	0.143052	0.367389
NORMAL_HC_vs_POLYP_P_T	PWY-6387	4.19025	4.08794	4.38486	0.433044	1.00369	0.379933	0.332293	0.11159	0.337819	0.137945	0.365837
NORMAL_HC_vs_POLYP_P_T	PWY-6396	-0.923731	-0.87615	-1.06326	-0.325743	1.62427	-0.171703	0.410938	0.672454	0.842373	0.566358	0.770574
NORMAL_HC_vs_POLYP_P_T	PWY-6397	-9.95957	-10.2319	-9.03881	0.829785	6.62601	0.100952	0.45625	0.623367	0.772931	0.640313	0.790429
NORMAL_HC_vs_POLYP_P_T	PWY-6467	2.64703	2.56378	2.97316	0.356811	1.45366	0.20578	0.399376	0.469643	0.68516	0.372173	0.592242
NORMAL_HC_vs_POLYP_P_T	PWY-6470	0.525536	0.213755	0.592143	0.415728	1.44986	0.171383	0.413417	0.115875	0.340684	0.322609	0.539624
NORMAL_HC_vs_POLYP_P_T	PWY-6471	2.38216	2.33294	2.94688	0.556511	1.08016	0.457381	0.3	0.101756	0.337819	0.0846434	0.363536
NORMAL_HC_vs_POLYP_P_T	PWY-6478	1.23815	1.04647	1.36065	0.212582	1.06582	0.180209	0.419657	0.494129	0.704931	0.531298	0.747068
NORMAL_HC_vs_POLYP_P_T	PWY-6505	-10.5827	-10.4088	-10.8323	-0.544849	6.21304	-0.0882961	0.453125	0.500629	0.681689	0.532071	0.700315
NORMAL_HC_vs_POLYP_P_T	PWY-6507	3.32953	3.27937	3.63521	0.508244	1.47343	0.336025	0.344774	0.221494	0.434614	0.204825	0.413
NORMAL_HC_vs_POLYP_P_T	PWY-6519	3.13496	3.13496	3.16446	0.136428	1.49555	0.104622	0.467188	0.701761	0.861354	0.73572	0.867816
NORMAL_HC_vs_POLYP_P_T	PWY-6545	2.40264	2.32624	2.56316	0.352066	0.950334	0.36983	0.357254	0.12797	0.342795	0.179692	0.392583
NORMAL_HC_vs_POLYP_P_T	PWY-6562	-1.42925	-1.56003	-0.58178	0.850198	1.24554	0.651431	0.25897	0.0192971	0.337683	0.0262261	0.324401
NORMAL_HC_vs_POLYP_P_T	PWY-6572	0.30874	0.322052	0.27278	0.138337	2.18693	0.0589226	0.464063	0.434685	0.653781	0.773629	0.887848
NORMAL_HC_vs_POLYP_P_T	PWY-6588	1.80603	1.8413	1.67159	-0.200027	1.54519	-0.0566854	0.472699	0.547175	0.751204	0.781542	0.892552
NORMAL_HC_vs_POLYP_P_T	PWY-6590	1.5173	1.50928	1.56813	0.14506	0.883856	0.150788	0.422777	0.371605	0.595046	0.449619	0.669985
NORMAL_HC_vs_POLYP_P_T	PWY-6608	2.72375	2.72355	2.81353	0.0563631	1.08099	0.056063	0.472699	0.792198	0.897513	0.875791	0.941725
NORMAL_HC_vs_POLYP_P_T	PWY-6609	4.1538	3.9974	4.37062	0.447039	1.0222	0.431235	0.319813	0.0750506	0.337819	0.0906761	0.364359
NORMAL_HC_vs_POLYP_P_T	PWY-6612	3.83624	3.6863	3.98765	0.426504	1.03214	0.394061	0.321373	0.098998	0.337819	0.0954285	0.36432
NORMAL_HC_vs_POLYP_P_T	PWY-6628	3.07335	3.02696	3.13701	0.348065	1.10051	0.284058	0.374415	0.219777	0.432549	0.230225	0.437998
NORMAL_HC_vs_POLYP_P_T	PWY-6629	0.314234	0.263415	0.579715	-0.0908003	7.0873	-0.0151618	0.479688	0.773495	0.884792	0.894069	0.950543
NORMAL_HC_vs_POLYP_P_T	PWY-6630	3.05443	3.00779	3.12998	0.301685	1.1103	0.255835	0.374415	0.212947	0.42659	0.207922	0.418905
NORMAL_HC_vs_POLYP_P_T	PWY-6641	-8.76884	-8.41556	-9.41352	-0.877107	6.47155	-0.129376	0.435938	0.606913	0.766735	0.619657	0.778008
NORMAL_HC_vs_POLYP_P_T	PWY-6660	-11.0286	-10.9532	-11.2634	-0.459918	4.56474	-0.104712	0.450858	0.500707	0.679511	0.553393	0.718335
NORMAL_HC_vs_POLYP_P_T	PWY-6690	-10.5433	-10.6116	-10.3645	0.0989541	5.92348	0.0149147	0.49298	0.664806	0.800568	0.634583	0.784011
NORMAL_HC_vs_POLYP_P_T	PWY-6700	3.55029	3.35927	3.78543	0.373149	1.16939	0.318963	0.35	0.154139	0.362454	0.170416	0.384705
NORMAL_HC_vs_POLYP_P_T	PWY-6703	3.29907	3.21174	3.56969	0.362009	1.17028	0.292604	0.357813	0.16212	0.370302	0.190167	0.400241
NORMAL_HC_vs_POLYP_P_T	PWY-6708	-0.244503	0.0636091	-0.922152	-0.914326	1.30564	-0.618943	0.204688	0.0219456	0.337683	0.0110527	0.311433
NORMAL_HC_vs_POLYP_P_T	PWY-6728	-0.649445	-0.610655	-0.695621	-0.0568843	1.26156	-0.0198543	0.48125	0.288318	0.507003	0.857243	0.930704
NORMAL_HC_vs_POLYP_P_T	PWY-6737	4.55502	4.43823	4.8595	0.55375	1.08907	0.467978	0.290172	0.0386254	0.337783	0.0711996	0.362973
NORMAL_HC_vs_POLYP_P_T	PWY-6749	1.53734	1.25332	2.81435	1.33506	2.0027	0.646301	0.24649	0.0326759	0.337783	0.025552	0.323976
NORMAL_HC_vs_POLYP_P_T	PWY-6876	-9.22113	-9.58074	-4.8117	1.62879	8.54545	0.224333	0.368175	0.366764	0.571866	0.299621	0.520156
NORMAL_HC_vs_POLYP_P_T	PWY-6891	2.18801	2.01081	2.51905	0.428042	1.56367	0.282812	0.390016	0.164027	0.373113	0.315608	0.529631
NORMAL_HC_vs_POLYP_P_T	PWY-6892	3.79517	3.62224	4.10913	0.572855	1.04416	0.501676	0.296875	0.0488139	0.337819	0.0808258	0.363997
NORMAL_HC_vs_POLYP_P_T	PWY-6895	3.0235	2.87643	3.31687	0.444059	1.16565	0.365386	0.324493	0.111151	0.337944	0.118171	0.365239
NORMAL_HC_vs_POLYP_P_T	PWY-6897	3.7376	3.56994	3.93785	0.424062	1.00261	0.407125	0.325	0.0933281	0.337819	0.102529	0.364451
NORMAL_HC_vs_POLYP_P_T	PWY-6901	3.2453	3.20887	3.76816	0.48473	1.33667	0.335292	0.343214	0.189029	0.401032	0.202152	0.41164
NORMAL_HC_vs_POLYP_P_T	PWY-6906	-10.7374	-10.8596	-10.3947	0.0756499	7.34635	0.00773065	0.495313	0.651236	0.798321	0.631118	0.777481
NORMAL_HC_vs_POLYP_P_T	PWY-6969	3.78319	3.65893	3.93816	0.337467	1.01795	0.304314	0.357254	0.258685	0.47336	0.260673	0.46796
NORMAL_HC_vs_POLYP_P_T	PWY-6992	-8.06535	-7.75716	-8.62548	0.202959	5.9494	0.0361605	0.478939	0.682465	0.821831	0.763557	0.877513
NORMAL_HC_vs_POLYP_P_T	PWY-7003	0.557689	0.673126	0.336632	-0.232048	1.58932	-0.0930888	0.432137	0.570969	0.769775	0.609863	0.799715
NORMAL_HC_vs_POLYP_P_T	PWY-7007	-1.78788	-1.97636	-0.970699	0.847069	1.45605	0.467865	0.265211	0.075155	0.338566	0.0350839	0.333243
NORMAL_HC_vs_POLYP_P_T	PWY-7013	-0.394387	-0.201966	-0.473078	-0.394258	3.27654	-0.0842196	0.433697	0.711451	0.856967	0.572929	0.782211
NORMAL_HC_vs_POLYP_P_T	PWY-7031	-9.673	-9.01273	-10.6769	-2.16581	6.54436	-0.345257	0.351563	0.222096	0.451652	0.265802	0.488757
NORMAL_HC_vs_POLYP_P_T	PWY-7090	-4.16149	-3.89633	-5.80554	-0.294087	6.85258	-0.0452725	0.474259	0.657589	0.81105	0.758308	0.87753
NORMAL_HC_vs_POLYP_P_T	PWY-7094	0.582153	0.610857	0.533969	-0.128329	1.27508	-0.0590324	0.457098	0.773638	0.887701	0.656506	0.825647
NORMAL_HC_vs_POLYP_P_T	PWY-7097	-8.32702	-8.15772	-8.8533	0.0730478	5.73965	0.0105325	0.496875	0.675669	0.817012	0.752944	0.870712
NORMAL_HC_vs_POLYP_P_T	PWY-7098	-8.31022	-8.10061	-8.92585	-0.079153	5.72371	-0.0167884	0.496875	0.65983	0.804379	0.753137	0.871325
NORMAL_HC_vs_POLYP_P_T	PWY-7111	4.58047	4.49065	4.79752	0.387249	1.03907	0.367986	0.340094	0.123751	0.339077	0.149939	0.372085
NORMAL_HC_vs_POLYP_P_T	PWY-7159	-10.6999	-10.4492	-11.1722	-1.01813	5.98569	-0.147939	0.410938	0.326684	0.534822	0.429093	0.624903
NORMAL_HC_vs_POLYP_P_T	PWY-7184	3.08323	3.00144	3.26021	0.286155	1.0601	0.282216	0.375975	0.354044	0.578188	0.322742	0.537931
NORMAL_HC_vs_POLYP_P_T	PWY-7187	3.30861	3.18652	3.48168	0.35784	0.957936	0.36956	0.324493	0.194534	0.40751	0.184517	0.396726
NORMAL_HC_vs_POLYP_P_T	PWY-7196	3.66504	3.50518	3.99423	0.391152	1.145	0.337614	0.351014	0.230948	0.442724	0.208583	0.416214
NORMAL_HC_vs_POLYP_P_T	PWY-7197	2.9891	2.87511	3.36611	0.407241	1.09436	0.347249	0.376563	0.296098	0.51564	0.267199	0.475233
NORMAL_HC_vs_POLYP_P_T	PWY-7198	1.03702	0.714372	1.37851	0.700021	1.29712	0.449654	0.2625	0.0357188	0.337683	0.0423535	0.341081
NORMAL_HC_vs_POLYP_P_T	PWY-7199	3.67644	3.4299	3.88187	0.493164	1.05621	0.454085	0.297972	0.0854025	0.337819	0.0834998	0.364036
NORMAL_HC_vs_POLYP_P_T	PWY-7200	3.10689	2.97338	3.36412	0.374522	1.04734	0.38398	0.349454	0.205957	0.419997	0.183102	0.39623
NORMAL_HC_vs_POLYP_P_T	PWY-7208	4.40307	4.30852	4.60697	0.450633	1.07441	0.402533	0.324493	0.118656	0.338078	0.141262	0.367063
NORMAL_HC_vs_POLYP_P_T	PWY-7210	1.36917	1.02306	1.67887	0.612083	1.2649	0.395346	0.285491	0.0434359	0.337683	0.0477778	0.345912
NORMAL_HC_vs_POLYP_P_T	PWY-7211	2.99569	2.93307	3.20906	0.297974	1.0752	0.274733	0.388456	0.361232	0.585934	0.345942	0.562777
NORMAL_HC_vs_POLYP_P_T	PWY-7219	4.41065	4.32626	4.59682	0.402442	1.07702	0.352243	0.348438	0.145907	0.354968	0.16215	0.375058
NORMAL_HC_vs_POLYP_P_T	PWY-722	-7.88396	-7.45002	-8.89108	-0.623864	5.83643	-0.112455	0.434375	0.604302	0.763299	0.604527	0.765608
NORMAL_HC_vs_POLYP_P_T	PWY-7220	4.39898	4.20461	4.60593	0.358753	1.02301	0.344165	0.340094	0.17907	0.38939	0.183484	0.395496
NORMAL_HC_vs_POLYP_P_T	PWY-7221	4.30043	4.16059	4.43366	0.445401	1.02396	0.420483	0.322933	0.13385	0.344538	0.167491	0.379899
NORMAL_HC_vs_POLYP_P_T	PWY-7222	4.39921	4.20605	4.6086	0.380741	1.0501	0.34714	0.334375	0.179026	0.388952	0.183587	0.394504
NORMAL_HC_vs_POLYP_P_T	PWY-7228	3.47239	3.32581	3.8015	0.351949	1.1105	0.307075	0.386895	0.315766	0.538281	0.274905	0.483213
NORMAL_HC_vs_POLYP_P_T	PWY-7229	4.41662	4.29852	4.5958	0.403134	1.00869	0.363633	0.33125	0.142889	0.352196	0.145043	0.369058
NORMAL_HC_vs_POLYP_P_T	PWY-7234	2.18128	2.19065	2.13901	-0.147428	1.02797	-0.131887	0.449298	0.938517	0.965529	0.686988	0.842312
NORMAL_HC_vs_POLYP_P_T	PWY-7237	1.42171	0.903095	1.68504	0.860516	1.08685	0.697583	0.204368	0.0292326	0.337683	0.0085397	0.312978
NORMAL_HC_vs_POLYP_P_T	PWY-7242	3.6735	3.61901	3.88527	0.419026	1.36162	0.312495	0.359375	0.17416	0.383997	0.208983	0.416774
NORMAL_HC_vs_POLYP_P_T	PWY-7254	1.03812	0.947738	1.19402	-0.063292	1.22323	-0.056556	0.48125	0.581137	0.781402	0.764918	0.882108
NORMAL_HC_vs_POLYP_P_T	PWY-7255	-1.86944	-2.02225	-1.36109	0.591137	1.222	0.336114	0.303125	0.142407	0.357839	0.0908946	0.363039
NORMAL_HC_vs_POLYP_P_T	PWY-7315	1.02712	0.769098	1.25353	0.473031	1.13333	0.356088	0.3625	0.126565	0.343649	0.183078	0.395543
NORMAL_HC_vs_POLYP_P_T	PWY-7323	3.26236	3.1162	3.50364	0.374661	1.25372	0.286334	0.373438	0.171565	0.380421	0.188462	0.397746
NORMAL_HC_vs_POLYP_P_T	PWY-7328	1.42691	1.46389	1.18203	-0.20109	1.32704	-0.122543	0.454688	0.933001	0.963182	0.682983	0.839944
NORMAL_HC_vs_POLYP_P_T	PWY-7332	-0.292686	-0.309659	-0.264201	-0.0306462	2.18558	-0.0103156	0.49298	0.730537	0.870854	0.919374	0.962564
NORMAL_HC_vs_POLYP_P_T	PWY-7371	-2.36405	-2.33836	-2.93354	-0.867128	6.42061	-0.114613	0.421875	0.751154	0.870962	0.591635	0.788827
NORMAL_HC_vs_POLYP_P_T	PWY-7373	-9.62232	-8.90738	-10.6827	-2.08183	6.75227	-0.301637	0.363495	0.213089	0.442724	0.288383	0.510878
NORMAL_HC_vs_POLYP_P_T	PWY-7374	-2.65784	-2.56775	-2.9728	-0.43191	8.2793	-0.0607101	0.461778	0.79101	0.889296	0.786452	0.893343
NORMAL_HC_vs_POLYP_P_T	PWY-7376	-1.33865	-1.24175	-1.52325	-0.438913	8.60475	-0.056157	0.41875	0.775876	0.882326	0.64479	0.813259
NORMAL_HC_vs_POLYP_P_T	PWY-7377	0.724816	0.669048	0.819709	0.0121068	2.20346	0.002588	0.496875	0.773862	0.888077	0.896319	0.953206
NORMAL_HC_vs_POLYP_P_T	PWY-7392	2.05282	2.06237	2.04736	-0.0543213	0.847089	-0.0599542	0.466459	0.804588	0.903565	0.796511	0.89857
NORMAL_HC_vs_POLYP_P_T	PWY-7400	3.76914	3.69018	4.0582	0.415885	0.991236	0.427602	0.326563	0.0929791	0.337819	0.10101	0.364229
NORMAL_HC_vs_POLYP_P_T	PWY-7431	-3.10039	-3.19598	-2.66276	0.173179	5.87085	0.034963	0.471139	0.731531	0.853656	0.812952	0.906774
NORMAL_HC_vs_POLYP_P_T	PWY-7446	-7.70375	-6.72852	-8.99261	-1.23773	6.74039	-0.181123	0.410296	0.500104	0.680863	0.486818	0.673998
NORMAL_HC_vs_POLYP_P_T	PWY-7456	2.44297	2.29395	3.08468	0.434728	1.52752	0.272583	0.384375	0.264463	0.479681	0.282299	0.491596
NORMAL_HC_vs_POLYP_P_T	PWY-7527	-10.4303	-9.93334	-11.2006	-2.14268	5.63705	-0.341884	0.357813	0.204941	0.451703	0.278193	0.50598
NORMAL_HC_vs_POLYP_P_T	PWY-7539	3.78156	3.67961	3.92172	0.432402	1.0549	0.410246	0.314063	0.152888	0.361172	0.143448	0.369603
NORMAL_HC_vs_POLYP_P_T	PWY-7560	4.23316	4.14429	4.41068	0.432151	1.0129	0.416477	0.336974	0.101607	0.337819	0.146469	0.368058
NORMAL_HC_vs_POLYP_P_T	PWY-7616	-9.4967	-8.48268	-10.6851	-2.36449	6.5864	-0.343072	0.33125	0.185313	0.429267	0.228629	0.469263
NORMAL_HC_vs_POLYP_P_T	PWY-7663	4.57473	4.49545	4.73003	0.39501	1.0655	0.342014	0.335413	0.127152	0.340217	0.167725	0.380588
NORMAL_HC_vs_POLYP_P_T	PWY-7664	3.40289	3.40289	3.3339	0.169818	1.34703	0.120331	0.45	0.675082	0.849029	0.631381	0.813381
NORMAL_HC_vs_POLYP_P_T	PWY-841	3.81186	3.69098	4.03929	0.374137	1.11126	0.324944	0.365055	0.232715	0.444606	0.214284	0.421546
NORMAL_HC_vs_POLYP_P_T	PWY-922	-1.04569	-1.01489	-1.14646	0.0331253	1.97013	0.0125147	0.492188	0.44875	0.66829	0.929511	0.968435
NORMAL_HC_vs_POLYP_P_T	PWY0-1061	3.02533	2.65455	3.19601	0.630917	0.961796	0.574488	0.277691	0.03205	0.337683	0.0404189	0.337472
NORMAL_HC_vs_POLYP_P_T	PWY0-1241	0.0268623	0.205901	-0.538087	-0.674004	1.33659	-0.451127	0.302652	0.130418	0.352778	0.10546	0.365692
NORMAL_HC_vs_POLYP_P_T	PWY0-1261	2.82428	2.8446	2.78744	-0.0440498	1.01202	-0.0520087	0.477379	0.803924	0.90188	0.878492	0.942212
NORMAL_HC_vs_POLYP_P_T	PWY0-1277	-10.5236	-10.5991	-10.3798	-0.0503063	7.01785	-0.00748376	0.495313	0.639179	0.782757	0.594687	0.749306
NORMAL_HC_vs_POLYP_P_T	PWY0-1296	3.54693	3.35104	3.86982	0.604234	1.04965	0.52446	0.268331	0.0424174	0.337819	0.0422106	0.341026
NORMAL_HC_vs_POLYP_P_T	PWY0-1297	3.49726	3.25977	3.71714	0.524992	0.989622	0.481281	0.290625	0.047239	0.337819	0.0480591	0.347505
NORMAL_HC_vs_POLYP_P_T	PWY0-1298	3.48978	3.15872	3.71652	0.570642	1.00367	0.552229	0.26875	0.0340062	0.337683	0.0365784	0.333095
NORMAL_HC_vs_POLYP_P_T	PWY0-1319	4.37913	4.24845	4.52856	0.406623	1.04517	0.389233	0.336974	0.0957515	0.337819	0.120425	0.365191
NORMAL_HC_vs_POLYP_P_T	PWY0-1338	-3.43775	-3.45001	-3.42181	-0.336707	5.12691	-0.0641344	0.453978	0.61829	0.787058	0.69003	0.842122
NORMAL_HC_vs_POLYP_P_T	PWY0-1415	0.270865	0.227541	0.395649	-0.00646413	1.20001	-0.00452968	0.498438	0.868296	0.931131	0.917854	0.962349
NORMAL_HC_vs_POLYP_P_T	PWY0-1479	1.09933	1.09923	1.16263	-0.0849993	1.21699	-0.0367049	0.478125	0.479775	0.694354	0.932547	0.969183
NORMAL_HC_vs_POLYP_P_T	PWY0-1533	-1.6104	-1.34532	-1.95433	-1.06778	2.01178	-0.434794	0.273011	0.210622	0.435325	0.0396109	0.334349
NORMAL_HC_vs_POLYP_P_T	PWY0-1586	3.55693	3.49773	3.93355	0.522402	1.0549	0.434655	0.325	0.160305	0.368486	0.147074	0.374908
NORMAL_HC_vs_POLYP_P_T	PWY0-162	3.80882	3.68436	4.03736	0.364362	1.1531	0.320955	0.363495	0.223337	0.435613	0.207417	0.414382
NORMAL_HC_vs_POLYP_P_T	PWY0-166	3.29253	3.18663	3.46318	0.301336	0.960093	0.285134	0.360938	0.221119	0.433601	0.192954	0.403297
NORMAL_HC_vs_POLYP_P_T	PWY0-321	-10.4725	-10.5058	-10.3065	0.086333	6.14223	0.0148948	0.49142	0.646763	0.796174	0.670354	0.807427
NORMAL_HC_vs_POLYP_P_T	PWY0-41	-3.37443	-3.42719	-3.26932	-0.74712	7.50468	-0.0798249	0.444618	0.637915	0.801066	0.723128	0.859584
NORMAL_HC_vs_POLYP_P_T	PWY0-42	-2.31858	-1.99755	-2.76884	-0.880719	2.14238	-0.279718	0.26875	0.310324	0.527663	0.038682	0.332089
NORMAL_HC_vs_POLYP_P_T	PWY0-781	3.03532	2.91793	3.40755	0.488246	0.789459	0.602568	0.23713	0.0382326	0.337683	0.0209594	0.32147
NORMAL_HC_vs_POLYP_P_T	PWY0-845	2.5177	2.48549	2.69076	0.0214418	1.40815	0.022585	0.49375	0.856426	0.923925	0.946212	0.975588
NORMAL_HC_vs_POLYP_P_T	PWY0-862	3.27331	3.27331	3.15778	0.191238	1.3374	0.117055	0.446875	0.719961	0.869248	0.659729	0.827098
NORMAL_HC_vs_POLYP_P_T	PWY1G-0	-2.2231	-2.35606	-1.37897	0.781867	1.55477	0.411478	0.2875	0.0888335	0.338807	0.0504762	0.344753
NORMAL_HC_vs_POLYP_P_T	PWY490-3	1.15194	0.98893	1.58846	0.771131	1.22986	0.633621	0.214063	0.00665555	0.337487	0.00660292	0.311074
NORMAL_HC_vs_POLYP_P_T	PWY4FS-7	4.10188	3.99195	4.24015	0.439986	0.966944	0.446421	0.302652	0.091861	0.337819	0.0948572	0.364277
NORMAL_HC_vs_POLYP_P_T	PWY4FS-8	4.10187	3.99545	4.24463	0.427258	1.00033	0.417597	0.30625	0.0924945	0.337819	0.0958241	0.364361
NORMAL_HC_vs_POLYP_P_T	PWYG-321	3.43197	3.43197	3.37668	0.182737	1.3269	0.120946	0.447738	0.677217	0.84954	0.633111	0.814388
NORMAL_HC_vs_POLYP_P_T	PYRIDNUCSAL-PWY	4.04297	3.91272	4.22872	0.532855	1.03829	0.483083	0.3125	0.0608164	0.337819	0.0953373	0.364359
NORMAL_HC_vs_POLYP_P_T	PYRIDNUCSYN-PWY	3.9445	3.82818	4.11655	0.422127	0.995432	0.387054	0.335413	0.105495	0.337819	0.121284	0.364918
NORMAL_HC_vs_POLYP_P_T	PYRIDOXSYN-PWY	2.14908	2.11901	2.27138	0.0320313	1.57202	0.0174526	0.4875	0.896682	0.942417	0.92853	0.967264
NORMAL_HC_vs_POLYP_P_T	REDCITCYC	1.70684	1.6511	1.84933	-0.103196	0.889061	-0.105233	0.440625	0.411352	0.634163	0.720777	0.858301
NORMAL_HC_vs_POLYP_P_T	RHAMCAT-PWY	2.77109	2.75409	3.06479	0.267402	1.57251	0.183222	0.428125	0.458866	0.677444	0.481954	0.708575
NORMAL_HC_vs_POLYP_P_T	RIBOSYN2-PWY	3.86727	3.71909	4.02667	0.416174	0.982437	0.399555	0.324493	0.109719	0.337819	0.112108	0.364715
NORMAL_HC_vs_POLYP_P_T	RUMP-PWY	1.09292	1.04552	1.30991	0.156857	1.2573	0.112709	0.450858	0.809218	0.904666	0.67306	0.835003
NORMAL_HC_vs_POLYP_P_T	SALVADEHYPOX-PWY	2.43725	2.50455	2.32965	-0.170057	1.07781	-0.125721	0.428125	0.801674	0.902186	0.582904	0.781002
NORMAL_HC_vs_POLYP_P_T	SER-GLYSYN-PWY	4.22399	4.11227	4.40495	0.474717	1.00946	0.434735	0.330733	0.0812929	0.337819	0.117541	0.364534
NORMAL_HC_vs_POLYP_P_T	SO4ASSIM-PWY	1.83885	1.78392	1.9377	-0.0291838	0.772843	-0.0404548	0.486739	0.669325	0.835898	0.855082	0.9299
NORMAL_HC_vs_POLYP_P_T	SULFATE-CYS-PWY	2.68278	2.63444	2.80049	0.076336	0.692227	0.120273	0.453125	0.750582	0.879082	0.739205	0.87003
NORMAL_HC_vs_POLYP_P_T	TCA	3.31892	3.31481	3.53148	0.167496	1.01624	0.174693	0.415625	0.461028	0.677685	0.534839	0.748537
NORMAL_HC_vs_POLYP_P_T	TCA-GLYOX-BYPASS	0.394556	0.649426	0.0466484	-0.694145	2.07433	-0.248327	0.3375	0.638384	0.806841	0.160034	0.389855
NORMAL_HC_vs_POLYP_P_T	TEICHOICACID-PWY	1.63885	1.43665	1.89321	0.571546	0.966207	0.560441	0.271451	0.00658361	0.337487	0.0311045	0.329603
NORMAL_HC_vs_POLYP_P_T	THISYN-PWY	3.5238	3.40058	3.67302	0.263068	1.1436	0.214024	0.411856	0.354505	0.579335	0.371212	0.592822
NORMAL_HC_vs_POLYP_P_T	THREOCAT-PWY	-8.7697	-9.17074	-4.95689	1.11343	8.43751	0.126746	0.418097	0.575308	0.741495	0.601773	0.765294
NORMAL_HC_vs_POLYP_P_T	THRESYN-PWY	4.34799	4.23735	4.54338	0.428326	1.03986	0.403517	0.322933	0.10046	0.337819	0.125045	0.365077
NORMAL_HC_vs_POLYP_P_T	TRNA-CHARGING-PWY	4.21696	4.10185	4.38481	0.395527	1.0161	0.362319	0.351563	0.108895	0.337819	0.141905	0.366629
NORMAL_HC_vs_POLYP_P_T	TRPSYN-PWY	4.06895	3.96178	4.31525	0.49356	1.03372	0.486885	0.309375	0.0765003	0.337819	0.100286	0.364359
NORMAL_HC_vs_POLYP_P_T	TYRFUMCAT-PWY	-1.3447	-1.44422	-0.993346	0.401939	1.44733	0.224064	0.369735	0.352211	0.576243	0.26339	0.474336
NORMAL_HC_vs_POLYP_P_T	UBISYN-PWY	-0.284889	-0.0370062	-0.920345	-0.850573	1.28713	-0.607801	0.227769	0.02892	0.337819	0.0154635	0.312936
NORMAL_HC_vs_POLYP_P_T	UDPNAGSYN-PWY	3.25135	3.1988	3.41671	0.294181	0.870907	0.326696	0.340094	0.194938	0.4072	0.185129	0.39484
NORMAL_HC_vs_POLYP_P_T	VALDEG-PWY	-9.33902	-5.18887	-11.1359	-5.52289	6.80118	-0.746587	0.24025	0.0128718	0.294574	0.0451259	0.322271
NORMAL_HC_vs_POLYP_P_T	VALSYN-PWY	4.46891	4.35928	4.66774	0.431218	1.00347	0.406423	0.3375	0.0944491	0.337819	0.118531	0.364674
NORMAL_HC_vs_TUMOUR_P_T	1CMET2-PWY	4.162	3.58777	4.25113	0.63203	1.02907	0.5941	0.295139	0.0823801	0.331672	0.149758	0.408551
NORMAL_HC_vs_TUMOUR_P_T	3-HYDROXYPHENYLACETATE-DEGRADATION-PWY	-2.81707	-2.90881	-2.74668	0.0621023	2.74964	0.00770811	0.487002	0.800551	0.906715	0.892645	0.961228
NORMAL_HC_vs_TUMOUR_P_T	ALL-CHORISMATE-PWY	-0.249907	0.242924	-0.339356	-0.933177	3.44975	-0.162738	0.329861	0.363363	0.573141	0.225352	0.457658
NORMAL_HC_vs_TUMOUR_P_T	ANAEROFRUCAT-PWY	4.0328	3.7029	4.0649	0.327345	1.1407	0.292935	0.369792	0.313669	0.52262	0.323169	0.544567
NORMAL_HC_vs_TUMOUR_P_T	ANAGLYCOLYSIS-PWY	4.52386	4.04341	4.61312	0.601257	1.02556	0.560809	0.309028	0.0762397	0.321806	0.1496	0.408733
NORMAL_HC_vs_TUMOUR_P_T	ARG+POLYAMINE-SYN	1.65836	1.67795	1.63649	-0.0863528	1.55654	-0.0522462	0.454861	0.84581	0.932584	0.778163	0.902094
NORMAL_HC_vs_TUMOUR_P_T	ARGDEG-PWY	-2.30917	-1.8133	-2.46185	-0.911099	4.22562	-0.192187	0.354167	0.333253	0.543279	0.292294	0.515941
NORMAL_HC_vs_TUMOUR_P_T	ARGORNPROST-PWY	0.615708	0.608236	0.640015	0.0808662	1.09735	0.0674652	0.466205	0.659393	0.843531	0.852628	0.941273
NORMAL_HC_vs_TUMOUR_P_T	ARGSYN-PWY	3.62702	3.23715	4.01234	0.651159	0.955128	0.745224	0.192374	0.0273627	0.210353	0.0269849	0.228858
NORMAL_HC_vs_TUMOUR_P_T	ARGSYNBSUB-PWY	3.62711	3.20749	3.96448	0.649577	1.01879	0.690238	0.192708	0.0240263	0.207112	0.0230141	0.222775
NORMAL_HC_vs_TUMOUR_P_T	ARO-PWY	4.29434	3.79657	4.42549	0.663471	0.996469	0.645026	0.267361	0.0525578	0.268532	0.101579	0.381266
NORMAL_HC_vs_TUMOUR_P_T	ASPASN-PWY	4.21436	3.76791	4.23788	0.473373	1.21095	0.404849	0.355286	0.204906	0.409036	0.343284	0.562143
NORMAL_HC_vs_TUMOUR_P_T	AST-PWY	-3.35127	-2.4891	-3.75803	-1.4229	4.8709	-0.303664	0.288195	0.195935	0.419325	0.163365	0.419573
NORMAL_HC_vs_TUMOUR_P_T	BIOTIN-BIOSYNTHESIS-PWY	3.04623	3.04623	3.13676	0.0107167	1.19073	0.0130275	0.4974	0.777968	0.898204	0.946261	0.983364
NORMAL_HC_vs_TUMOUR_P_T	BRANCHED-CHAIN-AA-SYN-PWY	4.38526	3.76319	4.55238	0.769899	0.930101	0.810209	0.20104	0.0175859	0.202201	0.039816	0.255714
NORMAL_HC_vs_TUMOUR_P_T	CALVIN-PWY	4.53226	4.05063	4.60173	0.540513	1.06371	0.477879	0.322357	0.143711	0.362031	0.204461	0.437075
NORMAL_HC_vs_TUMOUR_P_T	CATECHOL-ORTHO-CLEAVAGE-PWY	-4.87517	-4.08625	-6.60385	-2.8754	5.13318	-0.571097	0.227036	0.0670202	0.267349	0.051704	0.276639
NORMAL_HC_vs_TUMOUR_P_T	CENTFERM-PWY	1.20895	1.19792	1.23272	0.0792236	0.956883	0.0773402	0.475694	0.865666	0.935755	0.870949	0.951861
NORMAL_HC_vs_TUMOUR_P_T	COA-PWY	4.16478	3.72001	4.28528	0.596563	1.02385	0.518651	0.291161	0.110847	0.339032	0.154576	0.409322
NORMAL_HC_vs_TUMOUR_P_T	COBALSYN-PWY	3.99722	3.33503	4.08334	0.583073	1.17607	0.479296	0.317158	0.159022	0.371039	0.232146	0.45894
NORMAL_HC_vs_TUMOUR_P_T	CODH-PWY	-0.815564	-0.86212	-0.663246	0.263077	2.90331	0.0650178	0.458333	0.727995	0.875018	0.757194	0.898526
NORMAL_HC_vs_TUMOUR_P_T	COLANSYN-PWY	3.16777	2.86232	3.2368	0.35105	0.992786	0.338964	0.369151	0.268915	0.477134	0.391993	0.611287
NORMAL_HC_vs_TUMOUR_P_T	COMPLETE-ARO-PWY	4.36325	3.8412	4.49957	0.647344	1.00591	0.620444	0.282986	0.0533182	0.2696	0.100336	0.377307
NORMAL_HC_vs_TUMOUR_P_T	CRNFORCAT-PWY	-2.91974	-4.12107	-2.47913	1.42981	7.13155	0.399374	0.255208	0.122272	0.349941	0.0935479	0.355552
NORMAL_HC_vs_TUMOUR_P_T	DAPLYSINESYN-PWY	3.95265	3.39878	4.18595	0.726421	0.956256	0.820949	0.17331	0.0136335	0.202189	0.0176701	0.217184
NORMAL_HC_vs_TUMOUR_P_T	DENITRIFICATION-PWY	-3.37688	-4.01387	-3.1134	1.11941	2.3255	0.318549	0.300347	0.269951	0.477041	0.148239	0.406894
NORMAL_HC_vs_TUMOUR_P_T	DENOVOPURINE2-PWY	3.90797	3.50071	4.02786	0.532721	0.932021	0.569433	0.288195	0.103828	0.337861	0.143783	0.401937
NORMAL_HC_vs_TUMOUR_P_T	DHGLUCONATE-PYR-CAT-PWY	-11.2951	-11.2338	-11.3379	-0.745397	5.92124	-0.0883933	0.45234	0.469015	0.655472	0.551346	0.719575
NORMAL_HC_vs_TUMOUR_P_T	DTDPRHAMSYN-PWY	4.3161	4.00343	4.38566	0.454305	1.10668	0.44753	0.310225	0.167033	0.375354	0.182888	0.425673
NORMAL_HC_vs_TUMOUR_P_T	ECASYN-PWY	-2.65859	-1.6323	-2.76837	-1.28084	4.75467	-0.231617	0.359375	0.301175	0.510736	0.295204	0.51829
NORMAL_HC_vs_TUMOUR_P_T	ENTBACSYN-PWY	-0.0826182	0.0325822	-0.191522	-0.602587	2.24906	-0.153193	0.348958	0.148254	0.369385	0.303176	0.526091
NORMAL_HC_vs_TUMOUR_P_T	FAO-PWY	0.511143	0.753082	0.451643	-0.377864	1.34075	-0.271188	0.341421	0.165272	0.383842	0.262902	0.490309
NORMAL_HC_vs_TUMOUR_P_T	FASYN-ELONG-PWY	3.95193	3.5748	4.0467	0.404575	0.903891	0.370589	0.326389	0.226355	0.431632	0.233008	0.460586
NORMAL_HC_vs_TUMOUR_P_T	FASYN-INITIAL-PWY	3.16852	3.17926	2.92486	0.148434	1.35798	0.0946564	0.444444	0.748677	0.886985	0.667575	0.841782
NORMAL_HC_vs_TUMOUR_P_T	FERMENTATION-PWY	3.66208	3.4312	4.0192	0.489739	0.84804	0.552081	0.295139	0.095438	0.33675	0.179914	0.425783
NORMAL_HC_vs_TUMOUR_P_T	FOLSYN-PWY	4.01008	3.59569	4.07491	0.497901	0.971194	0.480697	0.313692	0.158252	0.370214	0.202208	0.438488
NORMAL_HC_vs_TUMOUR_P_T	FUC-RHAMCAT-PWY	2.07646	1.78885	2.43718	0.353699	1.08591	0.349231	0.355903	0.263314	0.470702	0.274537	0.498335
NORMAL_HC_vs_TUMOUR_P_T	FUCCAT-PWY	1.63522	1.42206	1.74475	0.344503	1.02514	0.31394	0.345486	0.300708	0.509934	0.248283	0.475363
NORMAL_HC_vs_TUMOUR_P_T	GALACT-GLUCUROCAT-PWY	2.27141	2.07888	2.85326	0.52047	1.10315	0.486733	0.294627	0.157285	0.370833	0.134642	0.403881
NORMAL_HC_vs_TUMOUR_P_T	GALACTARDEG-PWY	-2.04974	-1.49567	-2.74291	-2.02853	6.93264	-0.29708	0.265165	0.276939	0.486597	0.113945	0.386229
NORMAL_HC_vs_TUMOUR_P_T	GALACTUROCAT-PWY	2.7486	2.60549	3.38776	0.495715	1.18658	0.404395	0.339688	0.169222	0.378144	0.239045	0.465376
NORMAL_HC_vs_TUMOUR_P_T	GALLATE-DEGRADATION-I-PWY	-8.80691	-8.77135	-8.84794	1.03659	5.27991	0.166848	0.435764	0.609546	0.776408	0.647311	0.806733
NORMAL_HC_vs_TUMOUR_P_T	GALLATE-DEGRADATION-II-PWY	-8.99974	-8.98853	-9.04698	1.07187	5.05295	0.176669	0.416667	0.585953	0.750547	0.631058	0.790505
NORMAL_HC_vs_TUMOUR_P_T	GLCMANNANAUT-PWY	3.16486	2.9853	3.24441	0.209945	1.08929	0.219281	0.383681	0.504379	0.729843	0.443304	0.660067
NORMAL_HC_vs_TUMOUR_P_T	GLUCARDEG-PWY	-0.960382	0.0719647	-0.991673	-0.698139	1.89008	-0.319057	0.398614	0.214798	0.421324	0.438241	0.658191
NORMAL_HC_vs_TUMOUR_P_T	GLUCARGALACTSUPER-PWY	-2.0221	-1.51824	-2.74269	-1.90341	6.78234	-0.292723	0.269097	0.284843	0.493274	0.120862	0.393701
NORMAL_HC_vs_TUMOUR_P_T	GLUCONEO-PWY	4.2584	3.76437	4.3029	0.608688	1.01819	0.533276	0.317708	0.117352	0.34121	0.200963	0.434624
NORMAL_HC_vs_TUMOUR_P_T	GLUCOSE1PMETAB-PWY	-0.350891	-1.04315	-0.290664	0.0632744	1.92493	0.0340377	0.496528	0.700434	0.863387	0.94625	0.983496
NORMAL_HC_vs_TUMOUR_P_T	GLUCUROCAT-PWY	2.44238	2.03547	2.76856	0.614063	1.15413	0.492145	0.276042	0.12703	0.34956	0.121742	0.399245
NORMAL_HC_vs_TUMOUR_P_T	GLUTORN-PWY	3.47928	2.93158	3.85433	0.742409	1.08377	0.797133	0.190972	0.0148299	0.202201	0.0222153	0.221859
NORMAL_HC_vs_TUMOUR_P_T	GLYCOCAT-PWY	4.56617	3.98789	4.67871	0.683554	1.06515	0.624912	0.269097	0.0542615	0.271111	0.115535	0.39301
NORMAL_HC_vs_TUMOUR_P_T	GLYCOGENSYNTH-PWY	4.41543	3.89057	4.55723	0.649405	1.03359	0.607856	0.282496	0.0614507	0.286549	0.113893	0.390911
NORMAL_HC_vs_TUMOUR_P_T	GLYCOL-GLYOXDEG-PWY	-0.790405	-0.110293	-0.930207	-1.1062	1.56598	-0.582173	0.208333	0.0335746	0.227134	0.0464775	0.2727
NORMAL_HC_vs_TUMOUR_P_T	GLYCOLYSIS	4.21946	3.88937	4.25585	0.433957	1.06737	0.418191	0.332756	0.247656	0.455076	0.285354	0.508005
NORMAL_HC_vs_TUMOUR_P_T	GLYCOLYSIS-E-D	2.19422	2.4901	2.10437	-0.25106	1.23016	-0.205873	0.410745	0.589484	0.797307	0.590338	0.789306
NORMAL_HC_vs_TUMOUR_P_T	GLYCOLYSIS-TCA-GLYOX-BYPASS	0.926382	1.58976	0.736236	-0.698607	1.51488	-0.376005	0.298094	0.19239	0.402212	0.169787	0.421527
NORMAL_HC_vs_TUMOUR_P_T	GLYOXYLATE-BYPASS	-0.313437	0.45101	-0.634792	-1.15726	1.75256	-0.585727	0.229167	0.0424757	0.244803	0.0497873	0.277349
NORMAL_HC_vs_TUMOUR_P_T	GOLPDLCAT-PWY	-2.66949	-2.80669	-2.58963	0.189692	3.39877	0.0314554	0.487847	0.543107	0.75485	0.918307	0.971822
NORMAL_HC_vs_TUMOUR_P_T	HCAMHPDEG-PWY	-10.6707	-10.9928	-10.4147	0.218947	6.60341	0.0262318	0.490468	0.691987	0.827963	0.683166	0.827677
NORMAL_HC_vs_TUMOUR_P_T	HEME-BIOSYNTHESIS-II	0.610556	0.539327	0.669867	0.102912	1.18408	0.0848883	0.453125	0.950762	0.975841	0.829571	0.932917
NORMAL_HC_vs_TUMOUR_P_T	HEMESYN2-PWY	1.18862	1.14038	1.41743	0.0828024	1.337	0.0706756	0.479167	0.752466	0.888662	0.874976	0.955805
NORMAL_HC_vs_TUMOUR_P_T	HEXITOLDEGSUPER-PWY	1.70759	1.54838	1.86012	0.340479	0.932483	0.392663	0.287695	0.179019	0.386782	0.138341	0.39995
NORMAL_HC_vs_TUMOUR_P_T	HISDEG-PWY	2.63565	2.32078	2.78371	0.417776	1.75194	0.227595	0.429809	0.761687	0.892618	0.709903	0.873638
NORMAL_HC_vs_TUMOUR_P_T	HISTSYN-PWY	4.12672	3.32086	4.31686	0.849386	1.0451	0.802652	0.201389	0.0195886	0.202589	0.0192101	0.219491
NORMAL_HC_vs_TUMOUR_P_T	HOMOSER-METSYN-PWY	2.9159	2.64317	3.29323	0.617666	0.660261	0.874583	0.163195	0.00699539	0.198091	0.00940666	0.209764
NORMAL_HC_vs_TUMOUR_P_T	HSERMETANA-PWY	3.07264	2.68066	3.44632	0.683738	0.667828	0.96467	0.129983	0.00392088	0.19737	0.00486283	0.200465
NORMAL_HC_vs_TUMOUR_P_T	ILEUSYN-PWY	4.45532	3.84981	4.63358	0.782886	0.935974	0.808082	0.220104	0.0185186	0.202326	0.0409699	0.256855
NORMAL_HC_vs_TUMOUR_P_T	KDO-NAGLIPASYN-PWY	-0.358688	0.183765	-0.614127	-0.410886	2.90875	-0.0774898	0.458333	0.763161	0.890671	0.790175	0.919359
NORMAL_HC_vs_TUMOUR_P_T	KETOGLUCONMET-PWY	-7.59511	-3.77315	-8.8427	-2.56387	7.70723	-0.298873	0.327556	0.370565	0.574527	0.254624	0.489944
NORMAL_HC_vs_TUMOUR_P_T	LACTOSECAT-PWY	-0.463211	-0.62418	-0.412161	0.19549	1.67303	0.118088	0.453125	0.742752	0.883525	0.722497	0.878471
NORMAL_HC_vs_TUMOUR_P_T	LEU-DEG2-PWY	-2.07706	-1.48149	-2.30132	-0.731608	1.77503	-0.407281	0.296361	0.153198	0.376031	0.176962	0.430384
NORMAL_HC_vs_TUMOUR_P_T	LPSSYN-PWY	-10.643	-10.9009	-10.437	-0.197954	7.75527	-0.0240996	0.480903	0.709324	0.842298	0.662536	0.815406
NORMAL_HC_vs_TUMOUR_P_T	MET-SAM-PWY	3.33025	2.98753	3.60124	0.50156	0.630098	0.820156	0.152778	0.00893079	0.199418	0.0147399	0.214895
NORMAL_HC_vs_TUMOUR_P_T	METH-ACETATE-PWY	1.88574	1.2442	2.1012	1.09379	1.54354	0.649417	0.168403	0.144291	0.364193	0.0176674	0.217179
NORMAL_HC_vs_TUMOUR_P_T	METHGLYUT-PWY	-1.95334	-1.64071	-2.08853	-1.54767	3.33657	-0.363717	0.292894	0.0763268	0.310562	0.145145	0.411302
NORMAL_HC_vs_TUMOUR_P_T	METHYLGALLATE-DEGRADATION-PWY	-8.86332	-8.76	-8.96171	0.984483	5.55103	0.156078	0.428819	0.618971	0.77585	0.648641	0.802946
NORMAL_HC_vs_TUMOUR_P_T	NAD-BIOSYNTHESIS-II	0.672993	0.633142	0.756379	0.185009	1.30343	0.120515	0.443674	0.813003	0.912959	0.701774	0.86439
NORMAL_HC_vs_TUMOUR_P_T	NADSYN-PWY	-9.50053	-4.8903	-10.4607	-3.75107	7.94307	-0.406594	0.391681	0.327265	0.539556	0.496608	0.687108
NORMAL_HC_vs_TUMOUR_P_T	NAGLIPASYN-PWY	2.83578	2.65494	3.10829	0.193721	1.34342	0.131638	0.446181	0.954199	0.977995	0.729934	0.885209
NORMAL_HC_vs_TUMOUR_P_T	NONMEVIPP-PWY	4.24458	3.77037	4.38371	0.627354	1.05305	0.559424	0.289931	0.104045	0.337861	0.145414	0.4058
NORMAL_HC_vs_TUMOUR_P_T	NONOXIPENT-PWY	4.84822	4.33759	4.932	0.520877	1.05769	0.541999	0.309028	0.0975744	0.337352	0.1695	0.414428
NORMAL_HC_vs_TUMOUR_P_T	OANTIGEN-PWY	3.52898	3.37471	3.77208	0.356721	1.05849	0.374511	0.310225	0.272041	0.480805	0.202233	0.437801
NORMAL_HC_vs_TUMOUR_P_T	ORNARGDEG-PWY	-2.29361	-1.79237	-2.48728	-1.04984	4.90756	-0.184135	0.355286	0.331357	0.540808	0.295729	0.519837
NORMAL_HC_vs_TUMOUR_P_T	ORNDEG-PWY	-2.81277	-1.85421	-2.95034	-1.34983	4.50828	-0.262762	0.335069	0.294487	0.503325	0.281146	0.505275
NORMAL_HC_vs_TUMOUR_P_T	P101-PWY	-1.52097	-2.26383	-0.565177	1.65164	1.44275	1.12531	0.142361	0.00547566	0.197499	0.00770357	0.205853
NORMAL_HC_vs_TUMOUR_P_T	P105-PWY	1.45621	2.10703	1.36873	-0.698354	1.4321	-0.368229	0.322917	0.18032	0.394111	0.200019	0.439605
NORMAL_HC_vs_TUMOUR_P_T	P108-PWY	3.37744	3.03676	3.60093	0.558027	1.30245	0.424595	0.320624	0.185469	0.390521	0.179161	0.422115
NORMAL_HC_vs_TUMOUR_P_T	P122-PWY	0.715533	0.845154	0.466237	0.0479639	2.19522	0.0222767	0.492201	0.783853	0.900981	0.957906	0.987422
NORMAL_HC_vs_TUMOUR_P_T	P124-PWY	0.984145	1.08814	0.727096	0.0111295	2.18477	0.00501419	0.495667	0.81848	0.915817	0.956662	0.986657
NORMAL_HC_vs_TUMOUR_P_T	P125-PWY	-0.806524	-0.933969	-0.62237	0.31394	2.26544	0.135595	0.416667	0.895862	0.951957	0.602925	0.797634
NORMAL_HC_vs_TUMOUR_P_T	P161-PWY	3.54704	3.2163	4.02294	0.721812	0.857234	0.794881	0.166378	0.0170906	0.202278	0.0185928	0.218073
NORMAL_HC_vs_TUMOUR_P_T	P162-PWY	-0.374166	0.988465	-0.535938	-1.77757	3.31497	-0.435023	0.227036	0.067311	0.295866	0.0646819	0.310591
NORMAL_HC_vs_TUMOUR_P_T	P163-PWY	-1.10469	-0.378357	-1.35049	-1.28525	5.9626	-0.19942	0.37435	0.324806	0.535174	0.368685	0.589278
NORMAL_HC_vs_TUMOUR_P_T	P164-PWY	2.29405	2.28984	2.44304	0.101366	1.15544	0.0723885	0.46875	0.780536	0.899388	0.83107	0.939738
NORMAL_HC_vs_TUMOUR_P_T	P184-PWY	-8.76532	-8.73241	-8.79707	1.01467	5.35932	0.173754	0.420139	0.584282	0.748787	0.612797	0.777086
NORMAL_HC_vs_TUMOUR_P_T	P221-PWY	1.22299	-0.627755	1.41135	1.70523	1.59178	1.01584	0.180243	0.00721006	0.198188	0.0246105	0.226758
NORMAL_HC_vs_TUMOUR_P_T	P23-PWY	1.78127	1.73162	1.85959	-0.183472	1.31405	-0.156563	0.435009	0.524411	0.748562	0.688225	0.852108
NORMAL_HC_vs_TUMOUR_P_T	P261-PWY	-10.9627	-11.5109	-10.4143	1.19658	6.12775	0.198827	0.385417	0.474669	0.661308	0.495508	0.67479
NORMAL_HC_vs_TUMOUR_P_T	P281-PWY	-2.39175	-3.97957	-1.94962	1.77841	1.73475	0.914558	0.123264	0.0485203	0.254995	0.00697745	0.201364
NORMAL_HC_vs_TUMOUR_P_T	P341-PWY	-9.98447	-9.34172	-10.3367	-1.01903	9.47814	-0.102396	0.444444	0.504136	0.691724	0.614127	0.776453
NORMAL_HC_vs_TUMOUR_P_T	P381-PWY	-1.23194	-1.18609	-1.29629	-0.0549928	8.07586	-0.00997335	0.480903	0.691038	0.844748	0.897384	0.964526
NORMAL_HC_vs_TUMOUR_P_T	P4-PWY	3.26498	3.00779	3.45801	0.470579	0.626774	0.746262	0.177083	0.0212564	0.203875	0.0181508	0.217754
NORMAL_HC_vs_TUMOUR_P_T	P42-PWY	4.00341	3.54039	4.23998	0.484908	1.04555	0.474737	0.342014	0.207499	0.41187	0.279171	0.502059
NORMAL_HC_vs_TUMOUR_P_T	P441-PWY	2.75267	2.92575	2.67361	-0.0848717	1.07855	-0.0837243	0.45234	0.912415	0.960351	0.830031	0.935484
NORMAL_HC_vs_TUMOUR_P_T	P461-PWY	1.33397	1.29844	1.38474	0.374503	1.07568	0.309353	0.343154	0.333556	0.54497	0.31334	0.534849
NORMAL_HC_vs_TUMOUR_P_T	P562-PWY	-0.978456	-2.22529	0.0373639	2.20262	1.6314	1.25079	0.105719	0.00233151	0.19737	0.00310579	0.198345
NORMAL_HC_vs_TUMOUR_P_T	PANTO-PWY	3.80283	3.26186	3.86519	0.66118	0.871254	0.679094	0.270833	0.0438992	0.251295	0.109793	0.383628
NORMAL_HC_vs_TUMOUR_P_T	PANTOSYN-PWY	3.90336	3.3672	3.96229	0.697663	0.959182	0.628536	0.259965	0.053437	0.26952	0.0986264	0.371779
NORMAL_HC_vs_TUMOUR_P_T	PENTOSE-P-PWY	3.16635	3.0706	3.47182	0.259301	0.984274	0.276943	0.381944	0.308824	0.517713	0.364425	0.583552
NORMAL_HC_vs_TUMOUR_P_T	PEPTIDOGLYCANSYN-PWY	4.21647	3.80184	4.35022	0.566132	1.02616	0.517124	0.285962	0.110767	0.339267	0.151554	0.407126
NORMAL_HC_vs_TUMOUR_P_T	PHOSLIPSYN-PWY	4.26081	3.96459	4.36833	0.557697	0.9889	0.545897	0.305026	0.0896182	0.336334	0.139785	0.404407
NORMAL_HC_vs_TUMOUR_P_T	POLYAMINSYN3-PWY	0.590776	0.0617039	0.804907	0.886575	1.63804	0.402552	0.266898	0.170298	0.382838	0.108623	0.390053
NORMAL_HC_vs_TUMOUR_P_T	POLYAMSYN-PWY	0.893864	0.959029	0.8201	-0.205397	1.78722	-0.112223	0.375	0.608629	0.810047	0.462028	0.678175
NORMAL_HC_vs_TUMOUR_P_T	POLYISOPRENSYN-PWY	3.64272	3.13467	3.73058	0.496156	1.11892	0.413742	0.358752	0.232786	0.438934	0.312537	0.532625
NORMAL_HC_vs_TUMOUR_P_T	PPGPPMET-PWY	-0.0573991	1.368	-0.622799	-2.08058	2.78229	-0.779265	0.217014	0.0395241	0.238257	0.0342761	0.246125
NORMAL_HC_vs_TUMOUR_P_T	PROTOCATECHUATE-ORTHO-CLEAVAGE-PWY	-3.28988	-3.02537	-5.46033	-3.32444	6.07549	-0.528673	0.246528	0.0476566	0.2461	0.0615844	0.300181
NORMAL_HC_vs_TUMOUR_P_T	PRPP-PWY	3.08596	3.01824	3.29225	0.273917	0.851395	0.333264	0.345486	0.16427	0.374361	0.280357	0.505594
NORMAL_HC_vs_TUMOUR_P_T	PWY-1269	2.90261	2.71492	3.00946	0.0901064	1.34438	0.0652474	0.47487	0.80226	0.915766	0.897748	0.966729
NORMAL_HC_vs_TUMOUR_P_T	PWY-1541	-10.9364	-10.8239	-11.0456	-0.819115	5.94574	-0.114489	0.453125	0.568037	0.734587	0.593652	0.758718
NORMAL_HC_vs_TUMOUR_P_T	PWY-181	-6.88511	-5.73265	-7.54935	-0.735971	7.5666	-0.0840361	0.464471	0.66515	0.819403	0.782599	0.900545
NORMAL_HC_vs_TUMOUR_P_T	PWY-1861	1.63695	1.56012	1.93274	-0.00548	1.20305	-0.00396813	0.499133	0.822166	0.923679	0.914232	0.971244
NORMAL_HC_vs_TUMOUR_P_T	PWY-2941	2.09464	2.05406	2.18776	0.640352	1.16441	0.360135	0.355903	0.169171	0.378668	0.330316	0.551131
NORMAL_HC_vs_TUMOUR_P_T	PWY-2942	4.37154	3.84437	4.57063	0.686737	0.952697	0.683093	0.227431	0.028325	0.211305	0.0518495	0.28183
NORMAL_HC_vs_TUMOUR_P_T	PWY-3001	4.38023	3.8991	4.54358	0.69108	0.969203	0.652716	0.256499	0.0440808	0.251811	0.0784317	0.341243
NORMAL_HC_vs_TUMOUR_P_T	PWY-3781	1.73103	1.30447	1.94837	0.387664	1.40923	0.247109	0.409722	0.790085	0.903408	0.507626	0.720879
NORMAL_HC_vs_TUMOUR_P_T	PWY-4361	-11.1182	-11.0005	-11.2529	-0.673872	4.87405	-0.117195	0.4375	0.506556	0.689404	0.557059	0.728948
NORMAL_HC_vs_TUMOUR_P_T	PWY-4984	0.441813	0.358827	0.542608	0.246659	1.49507	0.161051	0.40208	0.64786	0.839227	0.531164	0.739075
NORMAL_HC_vs_TUMOUR_P_T	PWY-5005	-1.24745	-1.53225	-1.07622	0.418926	2.21203	0.138062	0.394097	0.637765	0.825987	0.496595	0.711439
NORMAL_HC_vs_TUMOUR_P_T	PWY-5022	0.0802983	0.105977	0.0531842	-0.155976	0.854104	-0.21189	0.413194	0.25113	0.459406	0.506412	0.713069
NORMAL_HC_vs_TUMOUR_P_T	PWY-5028	-3.64021	-3.64021	-4.33483	-0.22915	8.26235	-0.0395995	0.491319	0.684729	0.831542	0.877469	0.953138
NORMAL_HC_vs_TUMOUR_P_T	PWY-5088	-2.32685	-8.50038	-1.90076	2.8495	9.26986	0.352622	0.350087	0.190481	0.409378	0.307524	0.531142
NORMAL_HC_vs_TUMOUR_P_T	PWY-5097	4.34859	3.81834	4.5631	0.713976	0.947794	0.735167	0.240901	0.0294186	0.212668	0.0529621	0.283594
NORMAL_HC_vs_TUMOUR_P_T	PWY-5100	4.35061	3.8248	4.41649	0.617161	1.08857	0.527631	0.291161	0.104527	0.337775	0.165555	0.413604
NORMAL_HC_vs_TUMOUR_P_T	PWY-5101	4.56775	3.95889	4.74033	0.727682	0.932007	0.802137	0.21875	0.0177287	0.202201	0.0385701	0.252362
NORMAL_HC_vs_TUMOUR_P_T	PWY-5103	4.38445	3.78049	4.54779	0.798899	0.9559	0.782158	0.214905	0.0181957	0.202201	0.0415374	0.258713
NORMAL_HC_vs_TUMOUR_P_T	PWY-5104	4.43021	3.93656	4.61116	0.706376	0.916508	0.778662	0.234375	0.0223389	0.205313	0.053445	0.285213
NORMAL_HC_vs_TUMOUR_P_T	PWY-5121	4.20707	3.74093	4.32382	0.602619	1.06909	0.551216	0.295139	0.101518	0.337606	0.146942	0.406107
NORMAL_HC_vs_TUMOUR_P_T	PWY-5154	2.824	2.76252	3.5145	0.255776	1.19565	0.213894	0.428076	0.577978	0.79541	0.611659	0.799686
NORMAL_HC_vs_TUMOUR_P_T	PWY-5177	0.139487	0.275373	-0.406959	-0.451869	1.08725	-0.378365	0.324653	0.483757	0.711847	0.202194	0.445722
NORMAL_HC_vs_TUMOUR_P_T	PWY-5178	-4.65536	-4.37175	-6.7708	-1.5683	4.9238	-0.449194	0.28125	0.0962505	0.312471	0.121355	0.379555
NORMAL_HC_vs_TUMOUR_P_T	PWY-5180	0.18959	-0.453987	0.404129	0.817266	1.40729	0.563796	0.243056	0.0979896	0.336567	0.0673212	0.316
NORMAL_HC_vs_TUMOUR_P_T	PWY-5181	-5.38683	-5.03557	-8.87949	-1.73941	6.2173	-0.323369	0.328125	0.269454	0.48497	0.241099	0.481477
NORMAL_HC_vs_TUMOUR_P_T	PWY-5182	0.200032	-0.453263	0.400129	0.836188	1.43126	0.61036	0.253033	0.0977152	0.336133	0.0674731	0.315591
NORMAL_HC_vs_TUMOUR_P_T	PWY-5183	-9.59368	-9.62112	-9.58725	0.41939	6.26133	0.06166	0.478336	0.678192	0.822637	0.735376	0.863859
NORMAL_HC_vs_TUMOUR_P_T	PWY-5188	2.69168	2.6636	2.70659	0.0554401	1.03386	0.0441885	0.447917	0.846454	0.927482	0.818029	0.926548
NORMAL_HC_vs_TUMOUR_P_T	PWY-5189	2.64223	2.66668	2.60938	-0.00373076	1.0673	-0.00348288	0.4974	0.915091	0.95854	0.947544	0.982875
NORMAL_HC_vs_TUMOUR_P_T	PWY-5265	0.617827	0.648544	0.603392	-0.421009	1.46442	-0.293188	0.388889	0.423905	0.652385	0.412459	0.633123
NORMAL_HC_vs_TUMOUR_P_T	PWY-5304	1.15229	0.300372	1.54263	1.29145	1.39617	0.784039	0.145834	0.040009	0.240615	0.0103581	0.21163
NORMAL_HC_vs_TUMOUR_P_T	PWY-5345	1.95394	2.01845	1.92514	-0.0987687	0.780178	-0.126984	0.439236	0.568705	0.778288	0.713146	0.864034
NORMAL_HC_vs_TUMOUR_P_T	PWY-5347	3.57808	3.14745	3.8615	0.554647	0.694801	0.826035	0.171577	0.0109747	0.201421	0.0161925	0.2152
NORMAL_HC_vs_TUMOUR_P_T	PWY-5384	2.52158	2.52036	2.59202	0.400677	1.06284	0.369056	0.368056	0.258062	0.465727	0.325709	0.545568
NORMAL_HC_vs_TUMOUR_P_T	PWY-5415	-1.24081	-1.7058	-0.218403	1.48979	1.50223	0.86451	0.168403	0.0209374	0.205267	0.0125674	0.212329
NORMAL_HC_vs_TUMOUR_P_T	PWY-5417	-4.73463	-4.08301	-6.62795	-2.7539	5.23634	-0.514067	0.243056	0.0678251	0.271032	0.0760679	0.316451
NORMAL_HC_vs_TUMOUR_P_T	PWY-5419	-2.27902	-2.92359	-1.19275	1.73439	1.40288	1.17687	0.133681	0.00484957	0.197391	0.00566118	0.201198
NORMAL_HC_vs_TUMOUR_P_T	PWY-5420	-1.83819	-2.39097	-0.715373	1.7014	1.43195	1.13811	0.121317	0.00570485	0.197735	0.00435896	0.199292
NORMAL_HC_vs_TUMOUR_P_T	PWY-5430	-3.87124	-3.73625	-5.24687	-1.15468	6.10986	-0.27844	0.388215	0.117995	0.344698	0.457029	0.667583
NORMAL_HC_vs_TUMOUR_P_T	PWY-5431	-4.7337	-4.07725	-6.10605	-3.48795	5.36545	-0.538669	0.237435	0.0576388	0.260455	0.0712139	0.312209
NORMAL_HC_vs_TUMOUR_P_T	PWY-5484	3.99352	3.70828	4.04235	0.17925	1.10209	0.162633	0.404514	0.452906	0.682839	0.500434	0.711851
NORMAL_HC_vs_TUMOUR_P_T	PWY-5505	3.93157	3.21026	4.26364	0.941043	1.24589	0.811178	0.175347	0.0129303	0.202189	0.0151763	0.216092
NORMAL_HC_vs_TUMOUR_P_T	PWY-5507	-2.82269	-1.25901	-3.00567	-2.12489	7.01878	-0.295781	0.319444	0.384445	0.588175	0.217477	0.453259
NORMAL_HC_vs_TUMOUR_P_T	PWY-5509	3.95335	3.30038	4.04268	0.593646	1.13244	0.482812	0.3125	0.156817	0.369991	0.203158	0.435602
NORMAL_HC_vs_TUMOUR_P_T	PWY-5531	-11.0805	-10.8118	-11.2716	-0.917107	6.01437	-0.156555	0.415945	0.443287	0.623952	0.514602	0.689778
NORMAL_HC_vs_TUMOUR_P_T	PWY-5532	-10.896	-11.1052	-10.7895	-0.282378	6.61012	-0.053079	0.479167	0.579614	0.747918	0.604022	0.770959
NORMAL_HC_vs_TUMOUR_P_T	PWY-5647	-10.568	-9.82544	-11.0641	-1.95022	5.82609	-0.280477	0.369792	0.420118	0.608494	0.440043	0.636541
NORMAL_HC_vs_TUMOUR_P_T	PWY-5651	-9.49659	-5.55738	-10.3281	-2.8412	7.33101	-0.345556	0.398614	0.368876	0.572212	0.493913	0.687896
NORMAL_HC_vs_TUMOUR_P_T	PWY-5654	-10.0765	-8.27748	-10.9473	-2.93685	5.91128	-0.430747	0.322357	0.287967	0.485473	0.27274	0.493121
NORMAL_HC_vs_TUMOUR_P_T	PWY-5655	-10.4935	-9.81519	-10.9239	-1.66096	6.50438	-0.226843	0.391681	0.452846	0.639271	0.497707	0.68241
NORMAL_HC_vs_TUMOUR_P_T	PWY-5659	3.86319	3.44116	3.99115	0.665222	1.03932	0.591723	0.248264	0.0572533	0.277162	0.0682439	0.320257
NORMAL_HC_vs_TUMOUR_P_T	PWY-5667	4.38808	4.03686	4.49244	0.530052	0.993391	0.553227	0.289931	0.0930155	0.337364	0.14916	0.406635
NORMAL_HC_vs_TUMOUR_P_T	PWY-5676	1.89606	1.62505	2.02869	0.409857	2.15065	0.184289	0.418403	0.738582	0.884194	0.532383	0.744655
NORMAL_HC_vs_TUMOUR_P_T	PWY-5677	-1.57184	-1.68896	-1.46222	0.19062	1.39776	0.128341	0.390625	0.852998	0.930572	0.496848	0.704103
NORMAL_HC_vs_TUMOUR_P_T	PWY-5686	4.38349	3.92672	4.51725	0.569465	1.07419	0.512076	0.306759	0.12437	0.345729	0.173524	0.416343
NORMAL_HC_vs_TUMOUR_P_T	PWY-5695	4.09327	3.5445	4.17404	0.471367	1.04708	0.44816	0.340278	0.184237	0.389622	0.272907	0.496262
NORMAL_HC_vs_TUMOUR_P_T	PWY-5705	-0.444427	-0.487193	-0.400976	0.028749	1.08417	0.0298381	0.485269	0.874412	0.944757	0.919044	0.970921
NORMAL_HC_vs_TUMOUR_P_T	PWY-5741	-2.01141	-3.32033	-1.93442	0.663081	2.04118	0.198186	0.343154	0.213987	0.41997	0.308044	0.529651
NORMAL_HC_vs_TUMOUR_P_T	PWY-5747	-2.38029	-2.06979	-2.63033	-0.864017	2.03879	-0.487172	0.229167	0.0541775	0.267828	0.0656768	0.304133
NORMAL_HC_vs_TUMOUR_P_T	PWY-5837	0.354753	0.693816	0.273589	-0.163118	1.88698	-0.0811076	0.461806	0.942805	0.971268	0.826758	0.935409
NORMAL_HC_vs_TUMOUR_P_T	PWY-5838	1.37883	1.6521	1.32459	0.0777534	1.43451	0.0609487	0.473958	0.614681	0.820402	0.913779	0.97033
NORMAL_HC_vs_TUMOUR_P_T	PWY-5840	1.41416	1.66217	1.36566	0.0404068	1.39879	0.0192683	0.491319	0.60505	0.813619	0.916779	0.972087
NORMAL_HC_vs_TUMOUR_P_T	PWY-5845	-0.26545	0.218395	-0.612967	-0.895252	2.5462	-0.177611	0.352431	0.584086	0.771887	0.280357	0.505045
NORMAL_HC_vs_TUMOUR_P_T	PWY-5850	-0.274599	0.217873	-0.616495	-0.89468	2.47951	-0.188832	0.334489	0.582113	0.771753	0.282466	0.506116
NORMAL_HC_vs_TUMOUR_P_T	PWY-5855	-0.462658	-0.208411	-0.951458	-0.915345	1.45888	-0.664262	0.206597	0.0302509	0.223599	0.028915	0.236355
NORMAL_HC_vs_TUMOUR_P_T	PWY-5856	-0.464379	-0.217949	-0.940437	-0.902288	1.47989	-0.64072	0.194445	0.0306879	0.222449	0.0298619	0.238001
NORMAL_HC_vs_TUMOUR_P_T	PWY-5857	-0.463343	-0.211525	-0.934423	-0.93746	1.41457	-0.653763	0.192708	0.0306139	0.223783	0.0289754	0.236974
NORMAL_HC_vs_TUMOUR_P_T	PWY-5860	-0.805271	-0.210095	-1.12932	-0.939035	2.77518	-0.22113	0.331023	0.520389	0.722923	0.276841	0.501037
NORMAL_HC_vs_TUMOUR_P_T	PWY-5861	1.14175	1.37879	1.08636	-0.0121699	1.53085	-0.00670802	0.498264	0.721194	0.875529	0.954681	0.98729
NORMAL_HC_vs_TUMOUR_P_T	PWY-5862	-0.786955	-0.208645	-1.11663	-0.988921	2.76511	-0.203677	0.344887	0.567161	0.75771	0.287691	0.509903
NORMAL_HC_vs_TUMOUR_P_T	PWY-5863	0.521787	0.866985	0.443998	-0.0956407	1.82216	-0.0534463	0.469671	0.909646	0.955834	0.837848	0.940796
NORMAL_HC_vs_TUMOUR_P_T	PWY-5896	-0.250819	0.22719	-0.596647	-0.900404	2.55072	-0.182346	0.342014	0.578914	0.769468	0.283008	0.506482
NORMAL_HC_vs_TUMOUR_P_T	PWY-5897	1.31349	1.58829	1.26248	0.0107486	1.48258	0.00575555	0.4974	0.655891	0.843993	0.960628	0.987719
NORMAL_HC_vs_TUMOUR_P_T	PWY-5898	1.31206	1.58176	1.2752	0.0292075	1.45733	0.0250715	0.494792	0.653647	0.842001	0.95568	0.985794
NORMAL_HC_vs_TUMOUR_P_T	PWY-5899	1.30543	1.595	1.26272	-0.0239436	1.46302	-0.0135445	0.493056	0.6552	0.842888	0.958396	0.987566
NORMAL_HC_vs_TUMOUR_P_T	PWY-5910	-0.474232	0.286039	-0.691853	-0.451091	1.96167	-0.231747	0.435009	0.69596	0.861863	0.646668	0.829931
NORMAL_HC_vs_TUMOUR_P_T	PWY-5913	3.04577	3.04577	2.93711	0.188615	1.05791	0.146688	0.444444	0.530128	0.75387	0.724152	0.879872
NORMAL_HC_vs_TUMOUR_P_T	PWY-5918	1.56573	1.58907	1.49364	0.0301908	1.00238	0.0336948	0.484375	0.788429	0.901895	0.933778	0.978726
NORMAL_HC_vs_TUMOUR_P_T	PWY-5920	-0.458059	-0.441844	-0.48906	-0.250749	1.08782	-0.167438	0.407279	0.236244	0.443248	0.511103	0.718447
NORMAL_HC_vs_TUMOUR_P_T	PWY-5971	2.93516	3.25467	2.7852	-0.310199	1.74341	-0.0430709	0.430556	0.202701	0.408211	0.603548	0.799885
NORMAL_HC_vs_TUMOUR_P_T	PWY-5973	4.48397	4.02104	4.58242	0.576308	0.980437	0.555485	0.315425	0.104814	0.337921	0.201703	0.435293
NORMAL_HC_vs_TUMOUR_P_T	PWY-5989	3.34169	3.34169	3.16545	0.233848	1.33703	0.177159	0.414211	0.680525	0.854216	0.578087	0.778568
NORMAL_HC_vs_TUMOUR_P_T	PWY-6071	-10.6466	-10.978	-10.3896	0.294087	7.14923	0.0370957	0.482639	0.704688	0.837563	0.685014	0.825385
NORMAL_HC_vs_TUMOUR_P_T	PWY-6121	4.36861	3.91496	4.44636	0.636426	1.007	0.591313	0.289931	0.103248	0.337692	0.178683	0.41931
NORMAL_HC_vs_TUMOUR_P_T	PWY-6122	4.32555	3.8886	4.44969	0.590218	1.06558	0.549296	0.293403	0.0965389	0.337467	0.160353	0.409941
NORMAL_HC_vs_TUMOUR_P_T	PWY-6123	4.31891	3.83198	4.41231	0.606903	1.06158	0.531374	0.314236	0.12194	0.343965	0.201308	0.434327
NORMAL_HC_vs_TUMOUR_P_T	PWY-6125	3.62758	3.29718	3.84849	0.492423	0.913837	0.522111	0.265165	0.122242	0.345112	0.106396	0.382361
NORMAL_HC_vs_TUMOUR_P_T	PWY-6126	4.41659	4.00212	4.50547	0.572932	1.05672	0.476462	0.327556	0.160781	0.372079	0.224383	0.452384
NORMAL_HC_vs_TUMOUR_P_T	PWY-6143	-11.3192	-11.9106	-10.7642	0.918552	6.17592	0.130275	0.426343	0.567824	0.733382	0.515239	0.691348
NORMAL_HC_vs_TUMOUR_P_T	PWY-6147	3.83613	3.35477	3.93424	0.539558	1.0496	0.47056	0.325823	0.194198	0.39857	0.238046	0.465844
NORMAL_HC_vs_TUMOUR_P_T	PWY-6151	3.65003	3.26147	4.1886	0.790822	0.981642	0.738516	0.180556	0.0179272	0.202342	0.0202246	0.2192
NORMAL_HC_vs_TUMOUR_P_T	PWY-6163	4.31185	3.83002	4.45749	0.642156	1.0363	0.587623	0.298094	0.0751834	0.319481	0.133709	0.402829
NORMAL_HC_vs_TUMOUR_P_T	PWY-6165	-11.1682	-11.8485	-10.3047	2.00325	5.63588	0.318481	0.340278	0.296193	0.4956	0.376356	0.571819
NORMAL_HC_vs_TUMOUR_P_T	PWY-6182	-5.15785	-4.70628	-6.53871	-0.566901	6.13851	-0.0978284	0.400347	0.51411	0.697159	0.511802	0.707966
NORMAL_HC_vs_TUMOUR_P_T	PWY-6185	-5.94462	-5.54818	-9.11034	-1.39144	5.96342	-0.327024	0.317708	0.314378	0.514508	0.225878	0.467185
NORMAL_HC_vs_TUMOUR_P_T	PWY-621	4.10054	3.55854	4.32368	0.79226	0.848596	0.878794	0.163195	0.00799459	0.19931	0.0125302	0.212372
NORMAL_HC_vs_TUMOUR_P_T	PWY-6210	-10.4243	-9.6983	-10.8641	-1.47426	5.71557	-0.239742	0.389948	0.453959	0.633742	0.455189	0.646125
NORMAL_HC_vs_TUMOUR_P_T	PWY-6263	-1.62154	-1.62154	-1.41836	-0.179374	4.7678	-0.0239652	0.471404	0.76999	0.892168	0.908224	0.969298
NORMAL_HC_vs_TUMOUR_P_T	PWY-6269	3.95676	3.30287	4.04497	0.560281	1.20653	0.476038	0.318891	0.155013	0.368952	0.202002	0.434766
NORMAL_HC_vs_TUMOUR_P_T	PWY-6277	4.32381	3.88966	4.43049	0.6081	1.04298	0.5571	0.305026	0.0965356	0.337447	0.16115	0.41062
NORMAL_HC_vs_TUMOUR_P_T	PWY-6282	3.36899	3.37072	3.15949	0.219635	1.39518	0.178604	0.422877	0.680281	0.854404	0.584878	0.783121
NORMAL_HC_vs_TUMOUR_P_T	PWY-6317	4.21635	3.68366	4.28374	0.640962	1.04426	0.593169	0.293403	0.0692539	0.307321	0.129349	0.398615
NORMAL_HC_vs_TUMOUR_P_T	PWY-6338	-8.89394	-8.72102	-9.00275	0.952228	5.49513	0.162807	0.434028	0.572334	0.734938	0.617702	0.775564
NORMAL_HC_vs_TUMOUR_P_T	PWY-6353	2.85556	2.86446	2.8274	0.0794922	0.976016	0.0734531	0.454073	0.729752	0.878986	0.76287	0.89656
NORMAL_HC_vs_TUMOUR_P_T	PWY-6383	-1.37795	-2.37159	-0.846495	1.68327	1.35828	1.10934	0.119584	0.00493684	0.19753	0.00378185	0.198896
NORMAL_HC_vs_TUMOUR_P_T	PWY-6385	4.20327	3.7922	4.3439	0.602181	1.03702	0.564898	0.291161	0.110917	0.338967	0.149211	0.406426
NORMAL_HC_vs_TUMOUR_P_T	PWY-6386	4.22247	3.83151	4.35503	0.579559	1.04334	0.524972	0.303293	0.120527	0.343395	0.155949	0.408967
NORMAL_HC_vs_TUMOUR_P_T	PWY-6387	4.2265	3.81558	4.36531	0.567289	1.01407	0.495027	0.30156	0.116311	0.340838	0.15561	0.408604
NORMAL_HC_vs_TUMOUR_P_T	PWY-6396	-1.03151	-1.01592	-1.11473	0.0256276	1.92155	0.00877088	0.495667	0.795974	0.909916	0.938533	0.979581
NORMAL_HC_vs_TUMOUR_P_T	PWY-6397	-9.47595	-10.0509	-8.98639	0.309706	6.45127	0.0515202	0.462738	0.621389	0.783924	0.693544	0.833506
NORMAL_HC_vs_TUMOUR_P_T	PWY-6467	2.61963	2.53315	2.94385	0.388819	1.08142	0.321248	0.348354	0.463464	0.693469	0.274658	0.497876
NORMAL_HC_vs_TUMOUR_P_T	PWY-6470	0.604497	0.928074	0.561977	0.0211002	1.42289	0.00850543	0.490468	0.694157	0.862978	0.913631	0.969784
NORMAL_HC_vs_TUMOUR_P_T	PWY-6471	2.47743	2.28894	2.91365	0.501327	1.19271	0.402747	0.310225	0.136536	0.357152	0.179018	0.422341
NORMAL_HC_vs_TUMOUR_P_T	PWY-6478	1.37902	1.40837	1.31878	0.0216202	1.25954	0.0119361	0.491319	0.670601	0.849925	0.904534	0.966096
NORMAL_HC_vs_TUMOUR_P_T	PWY-6505	-10.3702	-9.58995	-10.9887	-1.90623	6.07666	-0.314522	0.372617	0.379861	0.575172	0.399782	0.601281
NORMAL_HC_vs_TUMOUR_P_T	PWY-6507	3.27692	3.0685	3.63443	0.328186	1.40329	0.21696	0.403813	0.480923	0.709307	0.518378	0.728957
NORMAL_HC_vs_TUMOUR_P_T	PWY-6519	3.10922	3.10922	3.16594	0.129419	1.25045	0.100295	0.463542	0.777825	0.89824	0.819395	0.931715
NORMAL_HC_vs_TUMOUR_P_T	PWY-6545	2.34956	1.75601	2.51044	0.840412	1.08767	0.766342	0.206239	0.0268847	0.209767	0.0346924	0.243513
NORMAL_HC_vs_TUMOUR_P_T	PWY-6562	-1.64522	-2.24832	-0.610287	1.68857	1.52265	1.10991	0.0935878	0.00448372	0.19737	0.00268496	0.198115
NORMAL_HC_vs_TUMOUR_P_T	PWY-6572	0.479435	0.830925	0.241132	-0.223222	2.07141	-0.0912667	0.458333	0.884375	0.946912	0.73076	0.88318
NORMAL_HC_vs_TUMOUR_P_T	PWY-6588	1.89985	2.2523	1.65345	-0.804409	1.90489	-0.439649	0.328125	0.193009	0.402788	0.265632	0.490399
NORMAL_HC_vs_TUMOUR_P_T	PWY-6590	1.49626	1.48244	1.53848	0.098941	0.921745	0.0912307	0.463542	0.805727	0.909325	0.833568	0.937976
NORMAL_HC_vs_TUMOUR_P_T	PWY-6608	2.67181	2.66949	2.78138	0.225232	1.01767	0.175735	0.453125	0.569636	0.787866	0.715461	0.873863
NORMAL_HC_vs_TUMOUR_P_T	PWY-6609	4.23544	3.94113	4.33701	0.571396	1.01157	0.521116	0.293403	0.105039	0.33782	0.149334	0.40698
NORMAL_HC_vs_TUMOUR_P_T	PWY-6612	3.86542	3.47758	3.94847	0.438817	0.982742	0.450874	0.341421	0.176853	0.383427	0.212461	0.444252
NORMAL_HC_vs_TUMOUR_P_T	PWY-6628	3.08905	3.06755	3.10778	0.124018	1.38637	0.0961063	0.421144	0.645447	0.838055	0.556213	0.749571
NORMAL_HC_vs_TUMOUR_P_T	PWY-6629	0.643536	0.669116	0.537079	-0.758151	4.14525	-0.0986262	0.411458	0.498109	0.705724	0.52724	0.737972
NORMAL_HC_vs_TUMOUR_P_T	PWY-6630	3.07094	3.0458	3.09515	0.162768	1.32573	0.122408	0.388889	0.55543	0.777445	0.464848	0.671698
NORMAL_HC_vs_TUMOUR_P_T	PWY-6641	-9.60879	-9.90643	-9.34168	0.451985	6.65659	0.0493948	0.477431	0.702359	0.839846	0.749761	0.872704
NORMAL_HC_vs_TUMOUR_P_T	PWY-6660	-11.1469	-11.1128	-11.1513	-0.763802	5.96023	-0.117879	0.446181	0.520856	0.688747	0.608157	0.766981
NORMAL_HC_vs_TUMOUR_P_T	PWY-6690	-10.7035	-10.9811	-10.3804	0.086323	6.7369	0.0124708	0.495667	0.663668	0.816368	0.675277	0.821537
NORMAL_HC_vs_TUMOUR_P_T	PWY-6700	3.61024	3.04626	3.75218	0.541256	1.09834	0.435304	0.353553	0.249839	0.457203	0.291735	0.513646
NORMAL_HC_vs_TUMOUR_P_T	PWY-6703	3.32648	2.8248	3.54369	0.407477	1.09895	0.358796	0.341421	0.299923	0.508712	0.299098	0.52027
NORMAL_HC_vs_TUMOUR_P_T	PWY-6708	-0.467609	-0.211485	-0.936117	-0.912657	1.47213	-0.663682	0.201389	0.0315112	0.225245	0.0303135	0.237564
NORMAL_HC_vs_TUMOUR_P_T	PWY-6728	-0.8438	-1.57128	-0.733083	0.915834	1.81674	0.446501	0.298611	0.147251	0.366791	0.165453	0.415773
NORMAL_HC_vs_TUMOUR_P_T	PWY-6737	4.70679	4.04951	4.81752	0.714574	0.969612	0.681559	0.240901	0.0299667	0.213962	0.0527921	0.285047
NORMAL_HC_vs_TUMOUR_P_T	PWY-6749	1.84088	1.73115	2.8021	0.983682	2.40766	0.377837	0.392361	0.303459	0.512609	0.408869	0.630268
NORMAL_HC_vs_TUMOUR_P_T	PWY-6876	-8.90772	-10.2318	-4.8606	1.14954	9.54159	0.11717	0.407986	0.540954	0.719667	0.542058	0.723174
NORMAL_HC_vs_TUMOUR_P_T	PWY-6891	2.28584	2.12798	2.4935	0.0977805	1.28059	0.0724213	0.47487	0.958903	0.979648	0.799787	0.923021
NORMAL_HC_vs_TUMOUR_P_T	PWY-6892	3.91975	3.43398	4.06683	0.475028	1.03882	0.486182	0.296875	0.150141	0.365533	0.161649	0.414567
NORMAL_HC_vs_TUMOUR_P_T	PWY-6895	2.84188	2.7267	3.28471	0.448411	0.977163	0.455954	0.348958	0.26243	0.470346	0.302137	0.525471
NORMAL_HC_vs_TUMOUR_P_T	PWY-6897	3.7335	3.22019	3.91096	0.609512	0.877075	0.745759	0.209705	0.0246045	0.20713	0.0399199	0.255711
NORMAL_HC_vs_TUMOUR_P_T	PWY-6901	3.10407	2.97265	3.73424	0.373033	1.15483	0.347296	0.428076	0.317149	0.52637	0.614673	0.808084
NORMAL_HC_vs_TUMOUR_P_T	PWY-6906	-10.1175	-9.39013	-10.4673	-1.1619	8.15421	-0.148892	0.416667	0.540853	0.708528	0.613286	0.772712
NORMAL_HC_vs_TUMOUR_P_T	PWY-6969	3.75359	3.3429	3.9003	0.507035	0.8487	0.47835	0.305026	0.0892287	0.335006	0.166039	0.416045
NORMAL_HC_vs_TUMOUR_P_T	PWY-6992	-8.55639	-8.30548	-8.68546	0.90151	5.93777	0.145384	0.445407	0.593478	0.759665	0.629184	0.788811
NORMAL_HC_vs_TUMOUR_P_T	PWY-7003	0.345245	1.04339	0.300444	-0.182643	1.69083	-0.111794	0.4375	0.897968	0.953062	0.698563	0.860177
NORMAL_HC_vs_TUMOUR_P_T	PWY-7007	-2.05222	-2.80138	-0.997874	1.64028	1.47121	1.03538	0.161179	0.00760218	0.197698	0.0120372	0.210363
NORMAL_HC_vs_TUMOUR_P_T	PWY-7013	-0.681341	-0.873687	-0.506438	-0.000755998	3.22351	-0.000456994	0.499133	0.843207	0.927989	0.960345	0.98822
NORMAL_HC_vs_TUMOUR_P_T	PWY-7031	-11.0813	-11.3734	-10.8275	-0.0509093	6.96175	-0.00953108	0.495667	0.667339	0.808488	0.635028	0.791126
NORMAL_HC_vs_TUMOUR_P_T	PWY-7090	-4.95165	-3.80164	-5.84619	-1.36114	6.78684	-0.173187	0.420139	0.496032	0.693154	0.543822	0.743642
NORMAL_HC_vs_TUMOUR_P_T	PWY-7094	0.45395	0.404054	0.49459	-0.126561	1.13978	-0.0982946	0.454861	0.459313	0.687835	0.780825	0.910891
NORMAL_HC_vs_TUMOUR_P_T	PWY-7097	-8.90746	-8.89359	-8.95257	0.863182	5.3997	0.142969	0.432292	0.657478	0.80183	0.651294	0.805687
NORMAL_HC_vs_TUMOUR_P_T	PWY-7098	-8.81195	-8.67751	-8.95884	0.846941	5.47636	0.163287	0.430556	0.578723	0.746054	0.623851	0.785308
NORMAL_HC_vs_TUMOUR_P_T	PWY-7111	4.52955	3.89654	4.77311	0.718836	1.03659	0.703351	0.227431	0.0280098	0.211143	0.0428772	0.261788
NORMAL_HC_vs_TUMOUR_P_T	PWY-7159	-11.1161	-10.8045	-11.38	-0.975139	6.11223	-0.131534	0.433276	0.456619	0.636767	0.575491	0.736915
NORMAL_HC_vs_TUMOUR_P_T	PWY-7184	3.02576	2.92471	3.23168	0.323423	0.853629	0.366558	0.305026	0.21365	0.417675	0.170119	0.41734
NORMAL_HC_vs_TUMOUR_P_T	PWY-7187	3.28092	3.10229	3.44701	0.442085	0.879265	0.472345	0.306759	0.135925	0.353672	0.163305	0.415015
NORMAL_HC_vs_TUMOUR_P_T	PWY-7196	3.60016	3.27843	3.96248	0.613103	0.910006	0.617958	0.233969	0.0700855	0.30909	0.0588237	0.298966
NORMAL_HC_vs_TUMOUR_P_T	PWY-7197	2.92084	2.75075	3.33096	0.526159	0.896738	0.498916	0.262153	0.120046	0.343947	0.105476	0.370941
NORMAL_HC_vs_TUMOUR_P_T	PWY-7198	1.18064	0.640878	1.34568	0.877699	1.57645	0.565576	0.230903	0.0467559	0.255445	0.0404911	0.25864
NORMAL_HC_vs_TUMOUR_P_T	PWY-7199	3.74292	3.35759	3.8417	0.694074	0.974823	0.671241	0.247834	0.0495485	0.263433	0.0623699	0.303657
NORMAL_HC_vs_TUMOUR_P_T	PWY-7200	3.09601	2.89628	3.33133	0.480705	0.847305	0.512937	0.27257	0.0942486	0.336546	0.109222	0.383337
NORMAL_HC_vs_TUMOUR_P_T	PWY-7208	4.38964	3.91334	4.56751	0.710979	0.948924	0.700983	0.260417	0.0369156	0.232834	0.0712277	0.326303
NORMAL_HC_vs_TUMOUR_P_T	PWY-7210	1.44202	1.05688	1.65367	0.870706	1.52757	0.52229	0.199307	0.0463311	0.254302	0.031706	0.239482
NORMAL_HC_vs_TUMOUR_P_T	PWY-7211	2.97373	2.93937	3.16889	0.444657	0.905404	0.39119	0.359375	0.223974	0.428762	0.33522	0.55632
NORMAL_HC_vs_TUMOUR_P_T	PWY-7219	4.42758	3.98911	4.55734	0.594218	1.06043	0.499042	0.324653	0.133867	0.35348	0.216533	0.445509
NORMAL_HC_vs_TUMOUR_P_T	PWY-722	-8.74884	-8.24928	-8.97677	0.0715783	5.77289	0.0109292	0.498264	0.695235	0.833596	0.768663	0.888366
NORMAL_HC_vs_TUMOUR_P_T	PWY-7220	4.52031	4.18929	4.56807	0.313474	1.05306	0.311954	0.360485	0.291862	0.500955	0.357887	0.576934
NORMAL_HC_vs_TUMOUR_P_T	PWY-7221	4.31239	3.86256	4.39376	0.601098	1.06743	0.541013	0.326389	0.124278	0.345671	0.231527	0.457402
NORMAL_HC_vs_TUMOUR_P_T	PWY-7222	4.51682	4.19166	4.5668	0.344349	1.07835	0.332063	0.355903	0.293026	0.502241	0.359877	0.579422
NORMAL_HC_vs_TUMOUR_P_T	PWY-7228	3.48289	3.21915	3.76428	0.491131	0.91032	0.506645	0.276042	0.13826	0.356804	0.100499	0.375485
NORMAL_HC_vs_TUMOUR_P_T	PWY-7229	4.47745	4.05509	4.56157	0.547524	1.01889	0.488763	0.313692	0.16279	0.373009	0.232488	0.458418
NORMAL_HC_vs_TUMOUR_P_T	PWY-7234	2.19366	2.23489	2.06855	-0.185299	0.793157	-0.173583	0.420139	0.911192	0.956326	0.654293	0.83421
NORMAL_HC_vs_TUMOUR_P_T	PWY-7237	1.52149	0.418355	1.65699	1.32719	1.59334	1.00176	0.175043	0.00925197	0.200421	0.019415	0.219852
NORMAL_HC_vs_TUMOUR_P_T	PWY-7242	3.48774	3.17174	3.87582	0.613759	1.2409	0.483263	0.339688	0.138083	0.357444	0.270431	0.493872
NORMAL_HC_vs_TUMOUR_P_T	PWY-7254	1.11956	1.10578	1.15589	-0.0215729	1.53556	-0.0140816	0.493934	0.521325	0.746268	0.883344	0.958558
NORMAL_HC_vs_TUMOUR_P_T	PWY-7255	-2.08524	-2.6454	-1.39227	1.20688	1.16259	0.940246	0.145834	0.0127559	0.200573	0.00916767	0.206869
NORMAL_HC_vs_TUMOUR_P_T	PWY-7315	1.23583	1.25432	1.21118	0.0683326	1.15076	0.0501913	0.479167	0.879193	0.942134	0.915684	0.97149
NORMAL_HC_vs_TUMOUR_P_T	PWY-7323	3.20876	2.93932	3.46812	0.573391	1.04411	0.481282	0.296361	0.138889	0.357967	0.147219	0.406405
NORMAL_HC_vs_TUMOUR_P_T	PWY-7328	1.87305	2.08081	1.1661	-0.634765	1.31876	-0.430971	0.372617	0.298511	0.509384	0.414539	0.63422
NORMAL_HC_vs_TUMOUR_P_T	PWY-7332	-0.365841	-0.454712	-0.2979	0.0485222	2.52354	0.0150177	0.490468	0.884826	0.947411	0.959629	0.987406
NORMAL_HC_vs_TUMOUR_P_T	PWY-7371	-3.10432	-3.11018	-2.82977	-0.280241	4.72618	-0.0470153	0.467014	0.777042	0.89438	0.865193	0.951497
NORMAL_HC_vs_TUMOUR_P_T	PWY-7373	-11.1391	-11.5113	-10.8902	0.295347	7.08488	0.0437714	0.477431	0.63468	0.794829	0.591423	0.755387
NORMAL_HC_vs_TUMOUR_P_T	PWY-7374	-3.60968	-3.98829	-3.05316	0.704447	9.05444	0.0803899	0.435764	0.610186	0.778104	0.646574	0.812949
NORMAL_HC_vs_TUMOUR_P_T	PWY-7376	-1.61836	-1.8437	-1.53463	0.080933	7.33973	0.0145635	0.489583	0.750534	0.87643	0.900916	0.964243
NORMAL_HC_vs_TUMOUR_P_T	PWY-7377	0.986986	1.67819	0.783874	-1.08621	2.47426	-0.397176	0.324653	0.179102	0.392016	0.210746	0.44515
NORMAL_HC_vs_TUMOUR_P_T	PWY-7392	2.26657	2.44723	2.00938	-0.34321	0.760865	-0.400592	0.317158	0.275457	0.485523	0.188339	0.436417
NORMAL_HC_vs_TUMOUR_P_T	PWY-7400	3.62734	3.23335	4.03016	0.641663	1.02313	0.695998	0.204506	0.027417	0.210332	0.0267363	0.227496
NORMAL_HC_vs_TUMOUR_P_T	PWY-7431	-4.24958	-8.18776	-2.6929	2.37868	6.72992	0.491348	0.213172	0.12825	0.351697	0.0464638	0.271093
NORMAL_HC_vs_TUMOUR_P_T	PWY-7446	-7.65388	-5.56966	-8.78748	-2.59784	6.99068	-0.347543	0.343154	0.348551	0.558871	0.320634	0.54871
NORMAL_HC_vs_TUMOUR_P_T	PWY-7456	2.4233	2.3383	3.04948	0.542034	1.42363	0.372741	0.325823	0.184202	0.390359	0.179104	0.421716
NORMAL_HC_vs_TUMOUR_P_T	PWY-7527	-11.1383	-10.8663	-11.2579	-1.09562	5.05131	-0.184964	0.419411	0.509186	0.680094	0.555307	0.72417
NORMAL_HC_vs_TUMOUR_P_T	PWY-7539	3.78525	3.43806	3.88462	0.45479	1.00708	0.438827	0.336222	0.20444	0.408142	0.265568	0.489512
NORMAL_HC_vs_TUMOUR_P_T	PWY-7560	4.2492	3.77028	4.37674	0.640478	1.07536	0.55238	0.291667	0.104777	0.33797	0.144381	0.405856
NORMAL_HC_vs_TUMOUR_P_T	PWY-7616	-9.28308	-4.44948	-10.8669	-5.46307	5.90157	-0.850925	0.225695	0.0562974	0.256032	0.0573172	0.279803
NORMAL_HC_vs_TUMOUR_P_T	PWY-7663	4.6157	4.11319	4.69217	0.558183	0.999413	0.491987	0.315972	0.106835	0.338139	0.225533	0.454831
NORMAL_HC_vs_TUMOUR_P_T	PWY-7664	3.42961	3.42961	3.32118	0.272443	1.29895	0.205513	0.404514	0.62242	0.826296	0.556754	0.763045
NORMAL_HC_vs_TUMOUR_P_T	PWY-841	3.87489	3.47725	4.00155	0.48426	0.927016	0.464336	0.296361	0.114704	0.340499	0.146739	0.403226
NORMAL_HC_vs_TUMOUR_P_T	PWY-922	-0.976556	-0.168999	-1.17877	-0.521825	1.99962	-0.282543	0.426343	0.679944	0.854149	0.632292	0.819497
NORMAL_HC_vs_TUMOUR_P_T	PWY0-1061	2.79178	2.50856	3.17092	0.661317	0.649592	1.10225	0.114385	0.00279479	0.19737	0.00384933	0.198816
NORMAL_HC_vs_TUMOUR_P_T	PWY0-1241	0.03709	0.48533	-0.531309	-0.990251	1.59536	-0.618779	0.269097	0.0640681	0.289685	0.093898	0.361965
NORMAL_HC_vs_TUMOUR_P_T	PWY0-1261	2.74861	2.74925	2.74824	-0.0725232	0.942424	-0.0549602	0.470486	0.822792	0.91506	0.892618	0.961761
NORMAL_HC_vs_TUMOUR_P_T	PWY0-1277	-10.6466	-10.9781	-10.3851	0.0753229	7.47356	0.0118071	0.493934	0.67582	0.824606	0.661522	0.807994
NORMAL_HC_vs_TUMOUR_P_T	PWY0-1296	3.79555	3.25114	3.83554	0.564051	1.13559	0.483907	0.289931	0.129454	0.349722	0.151259	0.410464
NORMAL_HC_vs_TUMOUR_P_T	PWY0-1297	3.55631	3.15493	3.69316	0.600184	0.934968	0.695363	0.237435	0.037067	0.233187	0.0491293	0.276214
NORMAL_HC_vs_TUMOUR_P_T	PWY0-1298	3.51728	3.10938	3.68861	0.63168	0.851128	0.760861	0.189236	0.0193181	0.2023	0.0202404	0.219725
NORMAL_HC_vs_TUMOUR_P_T	PWY0-1319	4.38566	4.04434	4.49867	0.507984	0.995872	0.507398	0.277296	0.093072	0.337267	0.150391	0.406201
NORMAL_HC_vs_TUMOUR_P_T	PWY0-1338	-3.26828	-2.49568	-3.44631	-1.32075	4.98953	-0.274883	0.331597	0.22125	0.438916	0.257656	0.486146
NORMAL_HC_vs_TUMOUR_P_T	PWY0-1415	0.176366	0.159021	0.30218	0.196467	1.41324	0.112597	0.453125	0.926642	0.963636	0.755158	0.897655
NORMAL_HC_vs_TUMOUR_P_T	PWY0-1479	0.874963	0.828745	1.11648	0.373542	1.41225	0.241776	0.395833	0.480499	0.709223	0.502923	0.715178
NORMAL_HC_vs_TUMOUR_P_T	PWY0-1533	-1.8036	-0.840984	-1.96887	-1.50204	2.75144	-0.417165	0.236111	0.413973	0.61803	0.0687627	0.310793
NORMAL_HC_vs_TUMOUR_P_T	PWY0-1586	3.50872	3.20286	3.91853	0.793196	0.945706	0.784501	0.177083	0.0193227	0.202604	0.0304383	0.236476
NORMAL_HC_vs_TUMOUR_P_T	PWY0-162	3.82954	3.41395	4.00671	0.570468	0.885578	0.587107	0.262153	0.0776108	0.323048	0.0878667	0.35312
NORMAL_HC_vs_TUMOUR_P_T	PWY0-166	3.28065	3.10569	3.43145	0.379531	0.852922	0.433495	0.302083	0.170392	0.378675	0.188544	0.427078
NORMAL_HC_vs_TUMOUR_P_T	PWY0-321	-10.5367	-10.924	-10.2198	0.488999	7.0002	0.0661224	0.467938	0.664012	0.812908	0.645861	0.796384
NORMAL_HC_vs_TUMOUR_P_T	PWY0-41	-2.79857	-2.49461	-3.32691	-2.3042	6.33016	-0.341694	0.270833	0.153753	0.378146	0.0908724	0.352197
NORMAL_HC_vs_TUMOUR_P_T	PWY0-42	-2.48147	-2.11642	-2.8022	-0.829865	2.36346	-0.336724	0.258232	0.0949002	0.32916	0.058841	0.29502
NORMAL_HC_vs_TUMOUR_P_T	PWY0-781	3.07057	2.91589	3.37008	0.411417	0.600742	0.707743	0.190641	0.0264024	0.208618	0.021491	0.223015
NORMAL_HC_vs_TUMOUR_P_T	PWY0-845	2.63942	2.63942	2.67783	0.0251963	1.24547	0.0151015	0.495667	0.93653	0.968027	0.956407	0.986358
NORMAL_HC_vs_TUMOUR_P_T	PWY0-862	3.34741	3.3489	3.14889	0.212012	1.33279	0.166827	0.417678	0.685142	0.857175	0.584778	0.783077
NORMAL_HC_vs_TUMOUR_P_T	PWY1G-0	-2.57822	-3.4885	-1.42343	1.9778	1.62328	1.07787	0.140381	0.00575201	0.197453	0.00689	0.20383
NORMAL_HC_vs_TUMOUR_P_T	PWY490-3	1.40019	0.784283	1.55001	0.95758	1.13854	0.786358	0.177083	0.0135043	0.202201	0.0163883	0.215993
NORMAL_HC_vs_TUMOUR_P_T	PWY4FS-7	4.16105	3.91902	4.20396	0.539373	1.02401	0.542124	0.295139	0.100872	0.337637	0.161854	0.411621
NORMAL_HC_vs_TUMOUR_P_T	PWY4FS-8	4.16108	3.91496	4.20414	0.542527	1.00138	0.486336	0.298611	0.100348	0.337692	0.160175	0.412199
NORMAL_HC_vs_TUMOUR_P_T	PWYG-321	3.46504	3.46504	3.33957	0.277079	1.33364	0.209772	0.395147	0.62139	0.825418	0.54948	0.757264
NORMAL_HC_vs_TUMOUR_P_T	PYRIDNUCSAL-PWY	4.03697	3.40893	4.18778	0.785944	0.976081	0.740155	0.204506	0.0207425	0.203361	0.0353913	0.247172
NORMAL_HC_vs_TUMOUR_P_T	PYRIDNUCSYN-PWY	3.99684	3.41535	4.07681	0.688348	1.02317	0.653789	0.280763	0.0567727	0.275613	0.122354	0.393944
NORMAL_HC_vs_TUMOUR_P_T	PYRIDOXSYN-PWY	2.24586	2.25018	2.23826	-0.0331339	1.22134	-0.0287382	0.487002	0.955017	0.976986	0.951	0.985323
NORMAL_HC_vs_TUMOUR_P_T	REDCITCYC	1.714	1.39882	1.8059	0.12714	1.12414	0.113159	0.443674	0.885746	0.948766	0.730303	0.882986
NORMAL_HC_vs_TUMOUR_P_T	RHAMCAT-PWY	2.6702	2.54103	3.04919	0.415128	1.32495	0.280902	0.400347	0.362637	0.578918	0.504296	0.71652
NORMAL_HC_vs_TUMOUR_P_T	RIBOSYN2-PWY	3.96036	3.52619	3.98543	0.458005	1.08643	0.455308	0.331023	0.161838	0.371811	0.214195	0.444878
NORMAL_HC_vs_TUMOUR_P_T	RUMP-PWY	1.06784	0.951598	1.28116	0.00584199	1.0786	0.00517384	0.498264	0.822038	0.923289	0.952712	0.985558
NORMAL_HC_vs_TUMOUR_P_T	SALVADEHYPOX-PWY	2.40538	2.59578	2.28629	-0.165318	1.28084	-0.119354	0.449653	0.845947	0.933537	0.67591	0.849187
NORMAL_HC_vs_TUMOUR_P_T	SER-GLYSYN-PWY	4.238	3.49475	4.37408	0.752431	0.998686	0.689997	0.222222	0.0349208	0.227034	0.0589095	0.299395
NORMAL_HC_vs_TUMOUR_P_T	SO4ASSIM-PWY	1.91688	1.9463	1.90597	-0.108263	1.00752	-0.115941	0.450607	0.615488	0.811652	0.756624	0.894129
NORMAL_HC_vs_TUMOUR_P_T	SULFATE-CYS-PWY	2.76983	2.77594	2.76623	0.0534983	0.88003	0.0499273	0.467938	0.896449	0.949104	0.820504	0.926527
NORMAL_HC_vs_TUMOUR_P_T	TCA	3.25495	3.23807	3.48278	0.333431	0.842841	0.33951	0.384749	0.188343	0.393817	0.421141	0.635626
NORMAL_HC_vs_TUMOUR_P_T	TCA-GLYOX-BYPASS	0.138227	0.977078	-0.041883	-0.77952	1.9453	-0.359464	0.325823	0.182879	0.395756	0.201779	0.439733
NORMAL_HC_vs_TUMOUR_P_T	TEICHOICACID-PWY	1.76306	1.33916	1.8592	0.495664	1.20385	0.360606	0.360485	0.152193	0.367894	0.341923	0.561203
NORMAL_HC_vs_TUMOUR_P_T	THISYN-PWY	3.52906	3.05456	3.63755	0.419222	1.07171	0.335065	0.362218	0.328829	0.538493	0.369426	0.58932
NORMAL_HC_vs_TUMOUR_P_T	THREOCAT-PWY	-7.78133	-8.49184	-5.15512	-0.0547696	8.57471	-0.00485386	0.498264	0.715422	0.851186	0.787378	0.901497
NORMAL_HC_vs_TUMOUR_P_T	THRESYN-PWY	4.39704	3.97927	4.49058	0.560602	1.05194	0.507001	0.296361	0.10765	0.338226	0.168153	0.41575
NORMAL_HC_vs_TUMOUR_P_T	TRNA-CHARGING-PWY	4.24031	3.82027	4.35612	0.544187	1.06596	0.502634	0.289931	0.11874	0.342681	0.163419	0.411133
NORMAL_HC_vs_TUMOUR_P_T	TRPSYN-PWY	4.0879	3.32153	4.28145	0.851558	0.951857	0.859849	0.175347	0.0124676	0.202189	0.0168723	0.216907
NORMAL_HC_vs_TUMOUR_P_T	TYRFUMCAT-PWY	-1.79728	-2.24656	-1.03256	0.980324	1.27622	0.607597	0.261699	0.21184	0.418586	0.0855623	0.339969
NORMAL_HC_vs_TUMOUR_P_T	UBISYN-PWY	-0.466023	-0.279035	-0.951014	-0.750091	1.38623	-0.58513	0.207972	0.0448121	0.249557	0.0458226	0.268871
NORMAL_HC_vs_TUMOUR_P_T	UDPNAGSYN-PWY	3.2922	3.09509	3.38055	0.259818	1.08062	0.232423	0.366319	0.466632	0.695253	0.373694	0.592856
NORMAL_HC_vs_TUMOUR_P_T	VALDEG-PWY	-10.5622	-8.67438	-11.4016	-4.12638	6.92237	-0.533754	0.303293	0.146258	0.354682	0.250559	0.471149
NORMAL_HC_vs_TUMOUR_P_T	VALSYN-PWY	4.45614	3.84997	4.63338	0.763954	0.954403	0.801181	0.221837	0.0184431	0.202372	0.0397638	0.25343
NORMAL_HC_vs_NORMAL_P	1CMET2-PWY	4.30396	4.3204	4.29229	0.137944	0.988412	0.115638	0.457813	0.648761	0.970231	0.793268	0.98566
NORMAL_HC_vs_NORMAL_P	3-HYDROXYPHENYLACETATE-DEGRADATION-PWY	-3.24717	-3.675	-2.72011	0.716822	3.75438	0.148114	0.297972	0.343646	0.970705	0.104735	0.85193
NORMAL_HC_vs_NORMAL_P	ALL-CHORISMATE-PWY	-0.82923	-0.91562	-0.288081	0.526326	6.4557	0.066161	0.415625	0.832479	0.980377	0.579241	0.98566
NORMAL_HC_vs_NORMAL_P	ANAEROFRUCAT-PWY	4.106	3.9513	4.1062	0.179811	1.01224	0.179351	0.441498	0.451975	0.970231	0.618486	0.98566
NORMAL_HC_vs_NORMAL_P	ANAGLYCOLYSIS-PWY	4.67197	4.69621	4.66689	0.146582	0.995466	0.134427	0.45625	0.587977	0.970231	0.757404	0.98566
NORMAL_HC_vs_NORMAL_P	ARG+POLYAMINE-SYN	1.67407	1.68011	1.66942	-0.016581	1.19967	-0.00981231	0.49298	0.784612	0.977816	0.884111	0.991645
NORMAL_HC_vs_NORMAL_P	ARGDEG-PWY	-3.3987	-3.77821	-2.45491	0.658715	5.79251	0.11958	0.407813	0.688743	0.974431	0.467338	0.98566
NORMAL_HC_vs_NORMAL_P	ARGORNPROST-PWY	0.798697	0.831641	0.667987	0.0298701	1.05077	0.019315	0.486739	0.317433	0.970231	0.879271	0.989079
NORMAL_HC_vs_NORMAL_P	ARGSYN-PWY	4.14603	4.19125	4.0585	0.077644	1.0205	0.0712036	0.470313	0.799407	0.970887	0.86349	0.987029
NORMAL_HC_vs_NORMAL_P	ARGSYNBSUB-PWY	4.12513	4.17752	4.01322	0.0648848	1.04673	0.0635104	0.478125	0.83167	0.972727	0.918425	0.989754
NORMAL_HC_vs_NORMAL_P	ARO-PWY	4.50887	4.56424	4.46266	0.0887691	1.00327	0.07378	0.477379	0.673271	0.970231	0.840421	0.985737
NORMAL_HC_vs_NORMAL_P	ASPASN-PWY	4.28003	4.29559	4.27878	0.110495	1.22205	0.0887338	0.457813	0.530426	0.970231	0.750895	0.98566
NORMAL_HC_vs_NORMAL_P	AST-PWY	-3.37748	-3.22732	-3.69469	-0.493819	2.75369	-0.10923	0.411856	0.275506	0.970231	0.408748	0.98566
NORMAL_HC_vs_NORMAL_P	BIOTIN-BIOSYNTHESIS-PWY	3.32117	3.32117	3.15085	-0.016624	1.46329	-0.0127726	0.49766	0.950025	0.989926	0.960118	0.994254
NORMAL_HC_vs_NORMAL_P	BRANCHED-CHAIN-AA-SYN-PWY	4.60335	4.63768	4.58803	0.13539	1.00406	0.110255	0.46875	0.69234	0.970231	0.816554	0.98566
NORMAL_HC_vs_NORMAL_P	CALVIN-PWY	4.64563	4.65267	4.64226	0.165839	0.992625	0.150519	0.452418	0.586561	0.970231	0.757778	0.98566
NORMAL_HC_vs_NORMAL_P	CATECHOL-ORTHO-CLEAVAGE-PWY	-4.49942	-4.04144	-6.03309	-2.30631	4.85318	-0.523523	0.195313	0.0522498	0.934344	0.0154042	0.706871
NORMAL_HC_vs_NORMAL_P	CENTFERM-PWY	1.14028	0.965503	1.26141	0.280155	0.827531	0.316092	0.354688	0.292036	0.970231	0.251445	0.984229
NORMAL_HC_vs_NORMAL_P	CHLOROPHYLL-SYN	-11.2808	-11.3368	-11.2258	0.130202	4.7221	0.020281	0.486739	0.518238	0.970057	0.536168	0.972161
NORMAL_HC_vs_NORMAL_P	COA-PWY	4.34138	4.36664	4.31562	0.102641	0.9974	0.0997938	0.471875	0.660264	0.970231	0.811872	0.985721
NORMAL_HC_vs_NORMAL_P	COBALSYN-PWY	4.15452	4.19889	4.11831	0.0429052	0.986263	0.0369364	0.492188	0.804711	0.970778	0.94973	0.992073
NORMAL_HC_vs_NORMAL_P	CODH-PWY	-0.609759	-0.495909	-0.656871	-0.0555781	4.11613	-0.00874089	0.495313	0.770245	0.977724	0.932223	0.99243
NORMAL_HC_vs_NORMAL_P	COLANSYN-PWY	3.28831	3.30604	3.28175	0.15661	1.03539	0.135469	0.461778	0.578599	0.970231	0.710814	0.98566
NORMAL_HC_vs_NORMAL_P	COMPLETE-ARO-PWY	4.5717	4.60967	4.52989	0.118856	1.0007	0.113974	0.467188	0.657886	0.970231	0.829589	0.985939
NORMAL_HC_vs_NORMAL_P	CRNFORCAT-PWY	-2.77074	-2.94594	-2.45474	0.593764	6.07823	0.0986623	0.351014	0.275765	0.969186	0.235261	0.974191
NORMAL_HC_vs_NORMAL_P	DAPLYSINESYN-PWY	4.26631	4.28982	4.22358	0.072049	1.05895	0.0608996	0.473438	0.686546	0.970231	0.795782	0.985897
NORMAL_HC_vs_NORMAL_P	DENITRIFICATION-PWY	-3.3307	-3.54237	-3.08995	0.774677	2.77636	0.251052	0.292188	0.0298267	0.926142	0.109536	0.856179
NORMAL_HC_vs_NORMAL_P	DENOVOPURINE2-PWY	4.00017	3.93735	4.08011	0.18039	1.04101	0.178527	0.426563	0.631336	0.970231	0.590885	0.98566
NORMAL_HC_vs_NORMAL_P	DTDPRHAMSYN-PWY	4.44292	4.48309	4.41761	0.149176	1.05586	0.122035	0.445313	0.604746	0.970231	0.650817	0.98566
NORMAL_HC_vs_NORMAL_P	ECASYN-PWY	-3.5532	-3.94697	-2.71367	0.672886	5.76753	0.103213	0.417188	0.703051	0.975683	0.490314	0.98566
NORMAL_HC_vs_NORMAL_P	ENTBACSYN-PWY	-0.628484	-1.13625	-0.16987	0.439693	6.1155	0.0657146	0.40625	0.82324	0.980131	0.437497	0.98566
NORMAL_HC_vs_NORMAL_P	FAO-PWY	0.385547	0.206967	0.486965	0.130979	1.07085	0.103954	0.443058	0.861418	0.985087	0.664932	0.98574
NORMAL_HC_vs_NORMAL_P	FASYN-ELONG-PWY	4.08544	4.08562	4.08474	0.0773626	1.02155	0.0681264	0.45625	0.687377	0.970231	0.785584	0.985761
NORMAL_HC_vs_NORMAL_P	FASYN-INITIAL-PWY	2.96878	2.96878	2.95785	-0.138991	1.35469	-0.0810132	0.463339	0.953569	0.990586	0.769185	0.987223
NORMAL_HC_vs_NORMAL_P	FERMENTATION-PWY	3.87616	3.7106	4.06596	0.225112	1.06003	0.175475	0.422777	0.380088	0.970231	0.535973	0.98566
NORMAL_HC_vs_NORMAL_P	FOLSYN-PWY	4.08171	4.04785	4.10928	0.208746	0.962997	0.213736	0.417188	0.463937	0.970231	0.539081	0.98566
NORMAL_HC_vs_NORMAL_P	FUC-RHAMCAT-PWY	2.38829	2.2866	2.46726	-0.11337	1.12703	-0.0936097	0.453978	0.848651	0.984299	0.765732	0.987768
NORMAL_HC_vs_NORMAL_P	FUCCAT-PWY	1.81834	1.83467	1.77818	-0.0305512	1.13131	-0.0276794	0.484375	0.844683	0.983305	0.863087	0.990078
NORMAL_HC_vs_NORMAL_P	GALACT-GLUCUROCAT-PWY	2.85415	2.82331	2.88491	0.0147614	1.034	0.00878586	0.496875	0.636276	0.970231	0.932956	0.991782
NORMAL_HC_vs_NORMAL_P	GALACTARDEG-PWY	-2.68681	-2.65166	-2.702	0.0781481	8.04161	0.00934666	0.480499	0.730266	0.978345	0.874273	0.990361
NORMAL_HC_vs_NORMAL_P	GALACTUROCAT-PWY	3.31297	3.31211	3.42149	0.122721	1.16046	0.0832054	0.473438	0.535876	0.970231	0.855039	0.986673
NORMAL_HC_vs_NORMAL_P	GALLATE-DEGRADATION-I-PWY	-8.58419	-8.48989	-8.75663	0.640529	5.30826	0.0965549	0.460938	0.620173	0.975142	0.689527	0.98753
NORMAL_HC_vs_NORMAL_P	GALLATE-DEGRADATION-II-PWY	-8.47567	-8.27395	-8.68409	0.335492	5.4217	0.0483044	0.483619	0.672992	0.977157	0.74919	0.987649
NORMAL_HC_vs_NORMAL_P	GLCMANNANAUT-PWY	3.26188	3.25444	3.26623	0.164117	1.01072	0.143845	0.4375	0.477831	0.970231	0.671965	0.98566
NORMAL_HC_vs_NORMAL_P	GLUCARDEG-PWY	-0.618059	-0.314191	-0.950219	-0.592967	1.249	-0.46203	0.276563	0.0738793	0.959878	0.0701144	0.79192
NORMAL_HC_vs_NORMAL_P	GLUCARGALACTSUPER-PWY	-2.67853	-2.63695	-2.70672	0.213526	7.96028	0.0277139	0.469579	0.733979	0.976145	0.875212	0.990129
NORMAL_HC_vs_NORMAL_P	GLUCONEO-PWY	4.33904	4.38894	4.33283	0.143355	0.979744	0.122279	0.457813	0.606225	0.970231	0.70756	0.98566
NORMAL_HC_vs_NORMAL_P	GLUCOSE1PMETAB-PWY	-0.386621	-0.447043	-0.273187	0.14488	1.24622	0.115494	0.439063	0.910141	0.985537	0.703836	0.985882
NORMAL_HC_vs_NORMAL_P	GLUCUROCAT-PWY	2.81154	2.82845	2.79519	0.0208792	0.993345	0.0215464	0.495313	0.778348	0.970349	0.91841	0.991684
NORMAL_HC_vs_NORMAL_P	GLUTORN-PWY	3.99021	4.05522	3.89253	-0.018759	1.02416	-0.0196264	0.49142	0.903719	0.983864	0.922425	0.992724
NORMAL_HC_vs_NORMAL_P	GLYCOCAT-PWY	4.74997	4.85637	4.71601	0.0926761	1.06661	0.09045	0.482813	0.652241	0.970231	0.846675	0.986291
NORMAL_HC_vs_NORMAL_P	GLYCOGENSYNTH-PWY	4.64062	4.73096	4.59818	0.139273	1.04005	0.129498	0.457098	0.537452	0.970231	0.753031	0.98566
NORMAL_HC_vs_NORMAL_P	GLYCOL-GLYOXDEG-PWY	-0.944455	-1.02574	-0.889433	-0.0260481	1.29737	-0.011177	0.495313	0.481366	0.970231	0.858398	0.990605
NORMAL_HC_vs_NORMAL_P	GLYCOLYSIS	4.29631	4.30781	4.29478	0.125994	0.995651	0.123595	0.452418	0.510711	0.970231	0.667135	0.98566
NORMAL_HC_vs_NORMAL_P	GLYCOLYSIS-E-D	2.16163	2.17542	2.13212	-0.00489215	1.34989	-0.00496395	0.498438	0.955778	0.991747	0.928165	0.992195
NORMAL_HC_vs_NORMAL_P	GLYCOLYSIS-TCA-GLYOX-BYPASS	0.614321	0.587131	0.772385	0.161754	1.38716	0.0892038	0.45	0.945469	0.990108	0.690954	0.985715
NORMAL_HC_vs_NORMAL_P	GLYOXYLATE-BYPASS	-0.641905	-0.646165	-0.631712	-0.183705	1.75171	-0.0817599	0.438378	0.476196	0.970231	0.694791	0.98668
NORMAL_HC_vs_NORMAL_P	GOLPDLCAT-PWY	-2.40194	-2.24208	-2.5777	-0.417991	2.92511	-0.107416	0.414977	0.252517	0.970231	0.48658	0.98566
NORMAL_HC_vs_NORMAL_P	HCAMHPDEG-PWY	-11.0323	-11.4103	-10.2599	1.28817	5.38985	0.226493	0.393136	0.421726	0.965785	0.435257	0.949841
NORMAL_HC_vs_NORMAL_P	HEME-BIOSYNTHESIS-II	0.5256	0.194843	0.71001	0.380823	0.947112	0.384616	0.326563	0.24328	0.970231	0.14031	0.929412
NORMAL_HC_vs_NORMAL_P	HEMESYN2-PWY	1.28874	1.28391	1.4483	0.135032	1.28121	0.080996	0.463339	0.637608	0.970231	0.803489	0.986211
NORMAL_HC_vs_NORMAL_P	HEXITOLDEGSUPER-PWY	1.32122	0.93789	1.88491	0.88112	0.98522	0.819909	0.20625	0.0138827	0.903903	0.0108565	0.706108
NORMAL_HC_vs_NORMAL_P	HISDEG-PWY	2.57678	2.19476	2.83023	0.367761	1.4	0.24641	0.410296	0.556559	0.970231	0.482326	0.98566
NORMAL_HC_vs_NORMAL_P	HISTSYN-PWY	4.3876	4.42992	4.36175	0.0180227	0.999416	0.0135726	0.495313	0.717671	0.970231	0.91889	0.989259
NORMAL_HC_vs_NORMAL_P	HOMOSER-METSYN-PWY	2.96958	2.77566	3.30518	0.450213	0.759553	0.503602	0.282813	0.131022	0.969611	0.0801181	0.814529
NORMAL_HC_vs_NORMAL_P	HSERMETANA-PWY	3.09717	2.88983	3.47398	0.470334	0.778929	0.508922	0.269891	0.13593	0.969553	0.0597273	0.772997
NORMAL_HC_vs_NORMAL_P	ILEUSYN-PWY	4.69272	4.72663	4.67625	0.169541	0.990474	0.140561	0.459375	0.703106	0.970231	0.829491	0.98569
NORMAL_HC_vs_NORMAL_P	KDO-NAGLIPASYN-PWY	-0.411226	-0.361452	-0.594336	0.183578	2.70224	0.0664371	0.460218	0.276788	0.970231	0.798935	0.986361
NORMAL_HC_vs_NORMAL_P	KETOGLUCONMET-PWY	-8.54431	-8.29499	-8.83886	-0.367353	6.79826	-0.0556415	0.472699	0.680615	0.973382	0.72686	0.987234
NORMAL_HC_vs_NORMAL_P	LACTOSECAT-PWY	-0.774352	-1.20303	-0.376493	0.753465	1.79896	0.338798	0.296875	0.121898	0.969514	0.0875068	0.830451
NORMAL_HC_vs_NORMAL_P	LEU-DEG2-PWY	-2.11055	-1.96358	-2.2698	-0.264085	2.04446	-0.106001	0.435257	0.825115	0.981235	0.587985	0.98566
NORMAL_HC_vs_NORMAL_P	LPSSYN-PWY	-10.995	-11.371	-10.3774	1.06781	6.41774	0.162833	0.414063	0.435455	0.969326	0.469632	0.951188
NORMAL_HC_vs_NORMAL_P	MET-SAM-PWY	3.3933	3.21779	3.63648	0.389678	0.761047	0.449059	0.315133	0.161663	0.970148	0.126192	0.905044
NORMAL_HC_vs_NORMAL_P	METH-ACETATE-PWY	2.02377	1.92576	2.14172	0.225739	1.16896	0.186668	0.390016	0.128775	0.969904	0.296293	0.985633
NORMAL_HC_vs_NORMAL_P	METHGLYUT-PWY	-3.44326	-3.62266	-2.05941	0.609232	4.54971	0.124332	0.40625	0.766602	0.976712	0.448412	0.98566
NORMAL_HC_vs_NORMAL_P	METHYLGALLATE-DEGRADATION-PWY	-8.417	-8.11145	-8.82317	0.36384	5.87062	0.0638275	0.470313	0.654904	0.976043	0.733282	0.987363
NORMAL_HC_vs_NORMAL_P	NAD-BIOSYNTHESIS-II	0.588767	0.408807	0.791251	0.236543	1.22909	0.178191	0.417188	0.285844	0.970231	0.460993	0.98566
NORMAL_HC_vs_NORMAL_P	NADSYN-PWY	-8.98464	-5.55171	-10.4364	-2.6215	7.62208	-0.33178	0.366615	0.332158	0.969555	0.322835	0.958397
NORMAL_HC_vs_NORMAL_P	NAGLIPASYN-PWY	3.00256	2.83876	3.14367	0.188639	1.27166	0.144376	0.432137	0.713463	0.970231	0.590844	0.98566
NORMAL_HC_vs_NORMAL_P	NONMEVIPP-PWY	4.45142	4.50274	4.4125	0.120142	0.997572	0.0989293	0.474259	0.712591	0.970231	0.841181	0.985825
NORMAL_HC_vs_NORMAL_P	NONOXIPENT-PWY	4.98506	5.02526	4.97019	0.0796589	1.03421	0.0721356	0.470313	0.692371	0.970231	0.897336	0.987365
NORMAL_HC_vs_NORMAL_P	OANTIGEN-PWY	3.88935	4.03101	3.8117	0.0937053	1.0118	0.0929305	0.465625	0.71963	0.970231	0.78877	0.985771
NORMAL_HC_vs_NORMAL_P	ORNARGDEG-PWY	-3.44188	-3.78252	-2.45894	0.775515	5.87605	0.128346	0.392188	0.68433	0.975218	0.473981	0.98566
NORMAL_HC_vs_NORMAL_P	ORNDEG-PWY	-3.79363	-4.19861	-2.90448	0.783329	5.69857	0.120037	0.413417	0.658405	0.974473	0.50624	0.985712
NORMAL_HC_vs_NORMAL_P	P101-PWY	-1.15073	-1.30287	-0.535409	0.717573	1.06318	0.595396	0.245313	0.163431	0.969904	0.0559187	0.767766
NORMAL_HC_vs_NORMAL_P	P105-PWY	1.38313	1.30719	1.4053	-0.0413757	1.22477	-0.0224901	0.482813	0.657477	0.97067	0.876461	0.990385
NORMAL_HC_vs_NORMAL_P	P108-PWY	3.51344	3.41669	3.64575	0.166081	1.17534	0.150618	0.442188	0.794044	0.970654	0.667881	0.98566
NORMAL_HC_vs_NORMAL_P	P122-PWY	0.815429	0.854585	0.498696	-0.237456	1.68101	-0.118269	0.436817	0.938805	0.991977	0.619711	0.98566
NORMAL_HC_vs_NORMAL_P	P124-PWY	1.09851	1.14949	0.767065	-0.245723	1.7221	-0.123286	0.4375	0.89182	0.987471	0.556279	0.98566
NORMAL_HC_vs_NORMAL_P	P125-PWY	-0.635641	-0.659586	-0.570899	-0.0282473	1.53626	-0.0122209	0.49298	0.932127	0.989422	0.910003	0.990664
NORMAL_HC_vs_NORMAL_P	P161-PWY	3.9823	3.97346	4.0498	0.10984	0.961543	0.119495	0.451563	0.626391	0.970231	0.702274	0.98569
NORMAL_HC_vs_NORMAL_P	P162-PWY	-0.232983	-0.108493	-0.497059	-0.42467	1.86335	-0.135799	0.351563	0.17835	0.970231	0.208803	0.985192
NORMAL_HC_vs_NORMAL_P	P163-PWY	-1.13118	-1.09933	-1.32074	-0.476909	6.47189	-0.0686361	0.430577	0.714291	0.973493	0.575287	0.98566
NORMAL_HC_vs_NORMAL_P	P164-PWY	2.46508	2.46508	2.45907	-0.111171	0.96674	-0.113103	0.435938	0.691394	0.972058	0.568755	0.985718
NORMAL_HC_vs_NORMAL_P	P184-PWY	-8.53259	-8.27047	-8.84604	0.314703	5.79181	0.045809	0.473438	0.675067	0.974863	0.760792	0.988434
NORMAL_HC_vs_NORMAL_P	P221-PWY	1.22135	0.968721	1.45182	0.568054	1.564	0.323388	0.364063	0.353141	0.970231	0.250915	0.98566
NORMAL_HC_vs_NORMAL_P	P23-PWY	1.6696	1.40872	1.89839	0.324117	1.21704	0.25309	0.421217	0.488113	0.970231	0.51571	0.98566
NORMAL_HC_vs_NORMAL_P	P261-PWY	-10.6734	-10.9348	-10.3754	0.673003	6.38391	0.0966428	0.446178	0.538446	0.97202	0.564592	0.974509
NORMAL_HC_vs_NORMAL_P	P281-PWY	-2.14151	-2.60407	-1.92724	0.704988	1.301	0.443301	0.285491	0.0594128	0.947972	0.0825535	0.822536
NORMAL_HC_vs_NORMAL_P	P341-PWY	-7.56455	-3.25117	-10.3075	-5.24153	7.94202	-0.627101	0.309375	0.104998	0.952533	0.166878	0.896026
NORMAL_HC_vs_NORMAL_P	P381-PWY	-2.01183	-3.98528	-1.23866	0.855989	9.39631	0.108323	0.388456	0.394887	0.971062	0.381161	0.985214
NORMAL_HC_vs_NORMAL_P	P4-PWY	3.41544	3.35509	3.49424	0.286291	0.841913	0.306454	0.35	0.26272	0.970231	0.250371	0.984994
NORMAL_HC_vs_NORMAL_P	P42-PWY	4.13926	4.09191	4.27392	0.172486	1.12272	0.138312	0.435257	0.583341	0.970231	0.590604	0.98566
NORMAL_HC_vs_NORMAL_P	P441-PWY	2.70616	2.70373	2.71208	0.0854361	1.2355	0.0682159	0.453125	0.819654	0.971917	0.761867	0.985799
NORMAL_HC_vs_NORMAL_P	P461-PWY	1.06034	0.640329	1.41748	0.848989	1.28874	0.607669	0.259375	0.0451487	0.945784	0.0426497	0.745172
NORMAL_HC_vs_NORMAL_P	P562-PWY	-0.601923	-0.849477	0.0599646	0.890062	1.36705	0.579568	0.245313	0.0653857	0.953774	0.0345432	0.739336
NORMAL_HC_vs_NORMAL_P	PANTO-PWY	3.92884	4.02266	3.9072	0.0800673	0.992513	0.0777057	0.472699	0.78279	0.97057	0.83278	0.986319
NORMAL_HC_vs_NORMAL_P	PANTOSYN-PWY	4.01716	4.10503	3.99933	0.0397997	1.04905	0.0372627	0.484375	0.741317	0.97026	0.801235	0.985822
NORMAL_HC_vs_NORMAL_P	PENTOSE-P-PWY	3.27596	3.129	3.49758	0.22589	0.976316	0.263577	0.388456	0.270699	0.970231	0.292813	0.985544
NORMAL_HC_vs_NORMAL_P	PEPTIDOGLYCANSYN-PWY	4.4123	4.45156	4.37902	0.0831198	1.00131	0.0828099	0.475	0.662462	0.970231	0.816934	0.98566
NORMAL_HC_vs_NORMAL_P	PHOSLIPSYN-PWY	4.46103	4.54622	4.39664	0.0751049	1.02091	0.0865837	0.458658	0.674099	0.970231	0.804237	0.985671
NORMAL_HC_vs_NORMAL_P	POLYAMINSYN3-PWY	0.785978	0.723874	0.842586	0.133619	1.15622	0.0684067	0.425897	0.393925	0.970231	0.535377	0.98566
NORMAL_HC_vs_NORMAL_P	POLYAMSYN-PWY	0.859435	0.864036	0.85502	-0.0403539	1.15261	-0.0347466	0.484375	0.75528	0.974466	0.912452	0.991683
NORMAL_HC_vs_NORMAL_P	POLYISOPRENSYN-PWY	3.75053	3.71434	3.77631	0.0833865	1.14896	0.0635326	0.46875	0.727408	0.97026	0.772321	0.985927
NORMAL_HC_vs_NORMAL_P	PPGPPMET-PWY	-0.954393	-1.05999	-0.581113	0.189514	2.16327	0.0657396	0.464899	0.601363	0.970231	0.845185	0.987468
NORMAL_HC_vs_NORMAL_P	PROTOCATECHUATE-ORTHO-CLEAVAGE-PWY	-3.29447	-2.87644	-5.79889	-2.07414	6.72326	-0.354951	0.279251	0.130428	0.965653	0.0900491	0.831496
NORMAL_HC_vs_NORMAL_P	PRPP-PWY	3.33331	3.3567	3.32356	-0.0701091	0.850946	-0.0796469	0.461778	0.860413	0.976134	0.78354	0.988232
NORMAL_HC_vs_NORMAL_P	PWY-1269	2.96316	2.89366	3.05568	0.115498	1.29239	0.0869308	0.453978	0.823995	0.972581	0.774905	0.985712
NORMAL_HC_vs_NORMAL_P	PWY-1541	-10.8125	-10.5745	-11.0332	-0.64398	4.98357	-0.119961	0.453978	0.540236	0.972073	0.557003	0.976414
NORMAL_HC_vs_NORMAL_P	PWY-1622	-11.3064	-11.4122	-11.1195	0.106239	4.83016	0.0127319	0.49375	0.538223	0.974618	0.553943	0.97095
NORMAL_HC_vs_NORMAL_P	PWY-181	-7.90266	-8.07717	-7.68789	0.742418	7.57956	0.0895294	0.450858	0.684542	0.97578	0.684862	0.986923
NORMAL_HC_vs_NORMAL_P	PWY-1861	1.67283	1.61438	1.97714	0.212576	1.2536	0.150721	0.424337	0.868264	0.979058	0.557285	0.98566
NORMAL_HC_vs_NORMAL_P	PWY-2941	1.7631	1.3702	2.22071	0.701355	1.17425	0.552572	0.283931	0.119025	0.969463	0.071316	0.791025
NORMAL_HC_vs_NORMAL_P	PWY-2942	4.61825	4.62113	4.61695	0.085477	1.01796	0.0831429	0.471139	0.655056	0.970231	0.768918	0.98566
NORMAL_HC_vs_NORMAL_P	PWY-3001	4.59018	4.61534	4.57974	0.0908452	1.00769	0.0782014	0.478939	0.659261	0.970231	0.801295	0.98566
NORMAL_HC_vs_NORMAL_P	PWY-3781	1.80806	1.68522	1.97809	0.174745	1.11774	0.137653	0.425	0.867824	0.978583	0.485398	0.98566
NORMAL_HC_vs_NORMAL_P	PWY-4361	-10.3578	-9.51331	-11.2519	-2.13897	5.24899	-0.361646	0.340625	0.241039	0.948038	0.23721	0.880351
NORMAL_HC_vs_NORMAL_P	PWY-4984	1.07987	1.37148	0.578082	-0.513909	1.61465	-0.248609	0.403125	0.599199	0.97027	0.438784	0.98566
NORMAL_HC_vs_NORMAL_P	PWY-5005	-0.892571	-0.796886	-1.03469	-0.213787	2.77083	-0.0359952	0.458658	0.862811	0.983071	0.797142	0.987785
NORMAL_HC_vs_NORMAL_P	PWY-5022	-0.0511446	-0.270889	0.0812898	0.219485	0.74823	0.237689	0.370313	0.602433	0.970231	0.319564	0.985336
NORMAL_HC_vs_NORMAL_P	PWY-5028	-3.6829	-3.6829	-4.2628	-1.12216	8.15771	-0.140289	0.422777	0.550253	0.972255	0.543798	0.98566
NORMAL_HC_vs_NORMAL_P	PWY-5088	-2.04469	-2.47876	-1.86908	0.780675	8.16906	0.0903026	0.434375	0.333066	0.970419	0.632437	0.986095
NORMAL_HC_vs_NORMAL_P	PWY-5097	4.60661	4.60661	4.60851	0.128414	1.04606	0.111075	0.460938	0.632927	0.970231	0.761315	0.985707
NORMAL_HC_vs_NORMAL_P	PWY-5100	4.48625	4.50949	4.46584	0.112751	0.960393	0.0950053	0.472699	0.594634	0.970231	0.826794	0.985747
NORMAL_HC_vs_NORMAL_P	PWY-5101	4.79996	4.83538	4.78051	0.122313	0.965515	0.0979602	0.467188	0.705702	0.970231	0.833044	0.98566
NORMAL_HC_vs_NORMAL_P	PWY-5103	4.59398	4.6302	4.58178	0.150781	1.00734	0.119078	0.460938	0.657045	0.970231	0.81469	0.98566
NORMAL_HC_vs_NORMAL_P	PWY-5104	4.68863	4.73841	4.64971	0.0759668	1.02639	0.0613327	0.478125	0.636375	0.970231	0.858521	0.986123
NORMAL_HC_vs_NORMAL_P	PWY-5121	4.40669	4.44811	4.37294	0.105138	1.01612	0.098863	0.475819	0.698069	0.970231	0.831911	0.985685
NORMAL_HC_vs_NORMAL_P	PWY-5154	3.33849	3.28091	3.55545	0.118484	1.29406	0.0859065	0.45	0.909646	0.985926	0.675326	0.98566
NORMAL_HC_vs_NORMAL_P	PWY-5177	-0.0779968	-0.0063069	-0.383162	-0.143305	0.848923	-0.146496	0.446178	0.846484	0.984244	0.637412	0.986791
NORMAL_HC_vs_NORMAL_P	PWY-5178	-4.323	-3.33956	-6.49315	-1.54592	6.87272	-0.256051	0.298438	0.337457	0.969816	0.0980611	0.837939
NORMAL_HC_vs_NORMAL_P	PWY-5180	-0.245947	-0.594108	0.430482	0.953348	1.26438	0.688759	0.21875	0.0205698	0.908731	0.0200734	0.716385
NORMAL_HC_vs_NORMAL_P	PWY-5181	-6.47369	-5.11802	-8.96539	-1.70294	6.92455	-0.247185	0.329173	0.335996	0.970012	0.178337	0.915257
NORMAL_HC_vs_NORMAL_P	PWY-5182	-0.243074	-0.579054	0.4308	0.987864	1.25699	0.714829	0.229329	0.020014	0.908225	0.0186487	0.71847
NORMAL_HC_vs_NORMAL_P	PWY-5183	-9.22043	-8.78622	-9.71438	-1.10943	6.47338	-0.157941	0.433697	0.576937	0.97266	0.62223	0.984877
NORMAL_HC_vs_NORMAL_P	PWY-5188	2.87217	3.00601	2.7515	0.0327049	0.855321	0.0505861	0.482059	0.926023	0.987735	0.906294	0.989216
NORMAL_HC_vs_NORMAL_P	PWY-5189	2.78813	2.9218	2.661	-0.0618354	0.89675	-0.068636	0.478939	0.907124	0.990672	0.932044	0.99284
NORMAL_HC_vs_NORMAL_P	PWY-5265	0.130815	0.0264567	0.646144	0.628816	1.86117	0.171688	0.373438	0.128972	0.969834	0.37368	0.98566
NORMAL_HC_vs_NORMAL_P	PWY-5304	1.55922	1.33181	1.5741	0.483751	1.66848	0.240248	0.419657	0.192968	0.970231	0.49405	0.98566
NORMAL_HC_vs_NORMAL_P	PWY-5345	1.98708	2.00024	1.96114	-0.047248	0.560928	-0.0796172	0.469579	0.900852	0.983066	0.765436	0.989101
NORMAL_HC_vs_NORMAL_P	PWY-5347	3.66301	3.54179	3.87283	0.342428	0.849017	0.365661	0.3375	0.192866	0.970231	0.196389	0.974757
NORMAL_HC_vs_NORMAL_P	PWY-5384	2.67472	2.68018	2.61053	0.170559	1.18493	0.121964	0.435257	0.491576	0.970231	0.713365	0.985712
NORMAL_HC_vs_NORMAL_P	PWY-5415	-1.23765	-1.50743	-0.172595	1.14007	1.21357	0.848495	0.190328	0.0163064	0.9041	0.0101821	0.704479
NORMAL_HC_vs_NORMAL_P	PWY-5417	-4.61663	-3.97432	-6.39505	-1.74251	5.64614	-0.396514	0.259375	0.124031	0.960803	0.0604553	0.776191
NORMAL_HC_vs_NORMAL_P	PWY-5419	-1.90516	-2.13955	-1.16014	0.917252	1.32863	0.569909	0.232813	0.0838445	0.959893	0.0345237	0.734889
NORMAL_HC_vs_NORMAL_P	PWY-5420	-1.49282	-1.73186	-0.685459	0.903333	1.2836	0.63776	0.266771	0.0714229	0.957465	0.0332682	0.733655
NORMAL_HC_vs_NORMAL_P	PWY-5430	-3.03087	-2.86915	-5.55091	-2.36219	6.38233	-0.514958	0.25117	0.0458433	0.937559	0.0413647	0.747215
NORMAL_HC_vs_NORMAL_P	PWY-5431	-4.60986	-4.00877	-6.18687	-1.61668	5.74823	-0.347576	0.273011	0.126413	0.962427	0.0601012	0.778109
NORMAL_HC_vs_NORMAL_P	PWY-5484	4.09081	4.10138	4.08246	0.084283	1.05239	0.0873388	0.453978	0.491236	0.970231	0.658535	0.98566
NORMAL_HC_vs_NORMAL_P	PWY-5505	4.30728	4.30904	4.30362	0.0653267	1.1018	0.0563242	0.485179	0.654854	0.970231	0.858006	0.986515
NORMAL_HC_vs_NORMAL_P	PWY-5507	-3.08084	-4.52762	-2.98763	0.378957	8.52965	0.0473813	0.470313	0.530827	0.97205	0.787378	0.988108
NORMAL_HC_vs_NORMAL_P	PWY-5509	4.11878	4.14981	4.07815	0.0256301	1.03094	0.022409	0.49375	0.789423	0.970461	0.948238	0.992112
NORMAL_HC_vs_NORMAL_P	PWY-5529	-11.3076	-11.3479	-11.2722	-0.117268	4.84908	-0.0228226	0.485179	0.555343	0.973203	0.535749	0.967996
NORMAL_HC_vs_NORMAL_P	PWY-5531	-10.7487	-10.121	-11.3316	-1.936	6.21286	-0.317794	0.35	0.206404	0.947584	0.344816	0.915242
NORMAL_HC_vs_NORMAL_P	PWY-5532	-9.51194	-5.27078	-10.8493	-3.99364	6.74943	-0.504418	0.290172	0.0850336	0.932315	0.104542	0.828434
NORMAL_HC_vs_NORMAL_P	PWY-5647	-10.0346	-9.1017	-10.8929	-1.90297	5.68337	-0.2911	0.373438	0.316577	0.962745	0.328648	0.928647
NORMAL_HC_vs_NORMAL_P	PWY-5651	-8.95324	-6.27149	-10.428	-2.75135	6.81435	-0.369074	0.375975	0.378164	0.970315	0.35516	0.963188
NORMAL_HC_vs_NORMAL_P	PWY-5654	-9.78618	-8.31713	-10.8982	-2.51737	5.717	-0.404317	0.328125	0.223896	0.946931	0.206262	0.879785
NORMAL_HC_vs_NORMAL_P	PWY-5655	-9.95576	-8.9499	-10.8951	-2.24447	6.40591	-0.339553	0.351014	0.291152	0.964247	0.313603	0.922823
NORMAL_HC_vs_NORMAL_P	PWY-5659	3.9801	3.94135	4.03291	0.151142	0.985054	0.160622	0.400936	0.448844	0.970231	0.448423	0.98566
NORMAL_HC_vs_NORMAL_P	PWY-5667	4.59857	4.69642	4.52606	0.0762429	1.01613	0.0798795	0.472699	0.66582	0.970231	0.835878	0.986112
NORMAL_HC_vs_NORMAL_P	PWY-5676	2.03283	1.9985	2.06417	0.062201	1.28961	0.0500391	0.480499	0.679718	0.970231	0.925323	0.991345
NORMAL_HC_vs_NORMAL_P	PWY-5677	-1.09132	-0.847531	-1.43127	-0.423752	1.22041	-0.327892	0.334375	0.394625	0.970231	0.154947	0.948249
NORMAL_HC_vs_NORMAL_P	PWY-5686	4.59416	4.62898	4.55487	0.133602	1.00414	0.11548	0.46875	0.702358	0.970231	0.825999	0.985711
NORMAL_HC_vs_NORMAL_P	PWY-5695	4.15155	4.04444	4.22081	0.154846	1.06021	0.135834	0.439063	0.665185	0.970231	0.679471	0.98566
NORMAL_HC_vs_NORMAL_P	PWY-5705	-0.415809	-0.512356	-0.363236	0.156438	1.22614	0.107357	0.440625	0.467545	0.970231	0.595433	0.98566
NORMAL_HC_vs_NORMAL_P	PWY-5741	-2.5932	-2.76631	-1.89242	0.681151	2.11859	0.226881	0.346875	0.0885469	0.962117	0.181215	0.95657
NORMAL_HC_vs_NORMAL_P	PWY-5747	-2.63422	-2.70248	-2.61232	-0.108915	1.98855	-0.0401481	0.476563	0.835601	0.979401	0.836153	0.989021
NORMAL_HC_vs_NORMAL_P	PWY-5837	0.298503	0.298077	0.304958	-0.0167121	1.38275	-0.015279	0.49375	0.835002	0.975664	0.931829	0.992127
NORMAL_HC_vs_NORMAL_P	PWY-5838	1.46908	1.49731	1.34248	-0.0685301	1.16952	-0.0485591	0.473438	0.770253	0.970851	0.836563	0.988703
NORMAL_HC_vs_NORMAL_P	PWY-5840	1.48855	1.52092	1.39162	-0.076519	1.24016	-0.0585862	0.466459	0.775918	0.970736	0.845937	0.989952
NORMAL_HC_vs_NORMAL_P	PWY-5845	-0.798567	-1.05974	-0.579277	0.355783	2.05295	0.0845224	0.435938	0.617733	0.970433	0.654354	0.98569
NORMAL_HC_vs_NORMAL_P	PWY-5850	-0.79866	-1.05096	-0.594052	0.270215	2.03292	0.0552209	0.453978	0.600128	0.970291	0.655882	0.98566
NORMAL_HC_vs_NORMAL_P	PWY-5855	-0.590707	-0.378458	-0.917432	-0.572747	1.23055	-0.461311	0.276131	0.0826716	0.960018	0.0649221	0.777451
NORMAL_HC_vs_NORMAL_P	PWY-5856	-0.585251	-0.369365	-0.898845	-0.610269	1.23036	-0.478265	0.287052	0.0786629	0.96202	0.062483	0.776483
NORMAL_HC_vs_NORMAL_P	PWY-5857	-0.576883	-0.38955	-0.908864	-0.572549	1.23406	-0.440715	0.276131	0.0787065	0.959182	0.0605309	0.775338
NORMAL_HC_vs_NORMAL_P	PWY-5860	-1.32122	-1.60751	-1.07226	0.3714	2.19279	0.078356	0.43125	0.637193	0.970655	0.66286	0.985844
NORMAL_HC_vs_NORMAL_P	PWY-5861	1.13574	1.14435	1.10908	-0.0164161	1.19616	-0.012971	0.49375	0.762767	0.970491	0.912896	0.991712
NORMAL_HC_vs_NORMAL_P	PWY-5862	-1.32606	-1.57603	-1.07834	0.419658	2.15097	0.0965104	0.4375	0.624112	0.970255	0.653666	0.98566
NORMAL_HC_vs_NORMAL_P	PWY-5863	0.475996	0.471548	0.487532	-0.0158846	1.37007	-0.0102671	0.495313	0.827474	0.974679	0.928839	0.992011
NORMAL_HC_vs_NORMAL_P	PWY-5896	-0.800887	-1.04595	-0.574237	0.333449	2.05258	0.0783675	0.441498	0.60851	0.970361	0.652248	0.98566
NORMAL_HC_vs_NORMAL_P	PWY-5897	1.37535	1.40525	1.29368	-0.0567052	1.22907	-0.0435172	0.479688	0.780889	0.971024	0.851754	0.989662
NORMAL_HC_vs_NORMAL_P	PWY-5898	1.37336	1.39897	1.29349	-0.105309	1.21387	-0.085376	0.454688	0.782124	0.970737	0.849889	0.989338
NORMAL_HC_vs_NORMAL_P	PWY-5899	1.36944	1.40514	1.29049	-0.0559487	1.21491	-0.046164	0.477379	0.781752	0.970795	0.841235	0.989657
NORMAL_HC_vs_NORMAL_P	PWY-5910	-0.956718	-1.22427	-0.634057	1.17753	2.30011	0.412438	0.279688	0.0617395	0.951569	0.0811732	0.816014
NORMAL_HC_vs_NORMAL_P	PWY-5913	2.99028	2.99028	3.04652	0.12011	1.16931	0.0960846	0.470313	0.623654	0.970231	0.826239	0.986523
NORMAL_HC_vs_NORMAL_P	PWY-5918	1.30224	1.16948	1.51322	0.355628	0.797749	0.36791	0.318253	0.217491	0.970231	0.151483	0.935741
NORMAL_HC_vs_NORMAL_P	PWY-5920	-0.775311	-1.06797	-0.450189	0.308228	1.29454	0.217583	0.376563	0.851842	0.97825	0.327887	0.985139
NORMAL_HC_vs_NORMAL_P	PWY-5971	2.95245	3.05417	2.82457	-0.42935	2.12018	-0.0802167	0.405616	0.20497	0.970231	0.544225	0.98566
NORMAL_HC_vs_NORMAL_P	PWY-5973	4.66988	4.73436	4.62231	0.10722	0.998598	0.0946311	0.471139	0.69139	0.970231	0.830782	0.985821
NORMAL_HC_vs_NORMAL_P	PWY-5989	3.19214	3.19214	3.23086	-0.122091	1.39089	-0.0841991	0.454688	0.955398	0.990611	0.800665	0.987975
NORMAL_HC_vs_NORMAL_P	PWY-6071	-10.9839	-11.3633	-10.3108	1.24342	5.68243	0.202915	0.395313	0.440678	0.964066	0.443059	0.948935
NORMAL_HC_vs_NORMAL_P	PWY-6121	4.50771	4.54314	4.4916	0.115724	0.995011	0.105173	0.458658	0.686129	0.970231	0.787853	0.98566
NORMAL_HC_vs_NORMAL_P	PWY-6122	4.50802	4.53317	4.48517	0.103788	1.00687	0.0999756	0.466459	0.706944	0.970231	0.819318	0.98566
NORMAL_HC_vs_NORMAL_P	PWY-6123	4.45865	4.48348	4.44505	0.11075	1.06444	0.101243	0.463339	0.665777	0.970231	0.793564	0.98566
NORMAL_HC_vs_NORMAL_P	PWY-6125	3.79315	3.66973	3.89778	0.140053	1.01616	0.126121	0.443058	0.653011	0.970231	0.60214	0.98566
NORMAL_HC_vs_NORMAL_P	PWY-6126	4.54909	4.55742	4.54564	0.123642	1.03266	0.110723	0.45625	0.638433	0.970231	0.738253	0.98566
NORMAL_HC_vs_NORMAL_P	PWY-6143	-11.1274	-11.2862	-10.8918	0.449824	5.38631	0.0726441	0.464063	0.553176	0.972508	0.558497	0.970048
NORMAL_HC_vs_NORMAL_P	PWY-6147	3.93933	3.84029	3.97428	0.184505	1.02096	0.167523	0.414977	0.596781	0.970231	0.528904	0.98566
NORMAL_HC_vs_NORMAL_P	PWY-6151	4.21964	4.2124	4.22788	0.0633342	1.16952	0.0453702	0.471139	0.605079	0.970231	0.755861	0.98566
NORMAL_HC_vs_NORMAL_P	PWY-6163	4.51915	4.54453	4.48657	0.165161	1.00305	0.116492	0.458658	0.657436	0.970231	0.816036	0.98566
NORMAL_HC_vs_NORMAL_P	PWY-6165	-10.4573	-10.5231	-10.3291	-0.0543882	6.82522	-0.00476022	0.49454	0.65512	0.974413	0.614029	0.982762
NORMAL_HC_vs_NORMAL_P	PWY-6182	-5.1801	-4.6186	-6.17087	-0.999024	6.57132	-0.16256	0.378125	0.491617	0.971788	0.306211	0.973
NORMAL_HC_vs_NORMAL_P	PWY-6185	-6.2599	-5.14105	-8.92808	-1.63144	6.4719	-0.272705	0.335938	0.292386	0.969526	0.16831	0.901029
NORMAL_HC_vs_NORMAL_P	PWY-621	4.32537	4.26336	4.36078	0.184328	1.01815	0.167967	0.419657	0.447272	0.970231	0.551816	0.98566
NORMAL_HC_vs_NORMAL_P	PWY-6210	-9.88043	-8.89522	-10.7702	-2.2597	5.48838	-0.379982	0.3375	0.281002	0.961815	0.298524	0.923926
NORMAL_HC_vs_NORMAL_P	PWY-6263	-0.40288	-0.0407256	-1.46005	-0.788837	9.19578	-0.0999877	0.386895	0.820355	0.97937	0.358404	0.98566
NORMAL_HC_vs_NORMAL_P	PWY-6269	4.12574	4.15483	4.0823	0.0399765	1.04662	0.0416823	0.483619	0.786265	0.970507	0.945734	0.991335
NORMAL_HC_vs_NORMAL_P	PWY-6277	4.5107	4.52872	4.48669	0.1185	0.983141	0.101323	0.471875	0.709541	0.970231	0.819598	0.98566
NORMAL_HC_vs_NORMAL_P	PWY-6282	3.2046	3.2046	3.197	-0.12123	1.35413	-0.0868699	0.466459	0.950322	0.989925	0.790349	0.98776
NORMAL_HC_vs_NORMAL_P	PWY-6317	4.31626	4.36497	4.31571	0.15447	1.06893	0.152095	0.4375	0.443813	0.970231	0.656226	0.98566
NORMAL_HC_vs_NORMAL_P	PWY-6338	-8.43771	-8.209	-8.88833	0.212185	5.91572	0.0313638	0.4875	0.673234	0.976024	0.735137	0.987641
NORMAL_HC_vs_NORMAL_P	PWY-6353	2.9112	2.94549	2.86686	-0.199108	0.829351	-0.188925	0.428125	0.733967	0.974483	0.484249	0.98566
NORMAL_HC_vs_NORMAL_P	PWY-6383	-1.21247	-1.46864	-0.825849	0.510637	1.08578	0.435368	0.313573	0.188156	0.969701	0.116563	0.887068
NORMAL_HC_vs_NORMAL_P	PWY-6385	4.41376	4.45409	4.37635	0.153288	1.00504	0.146813	0.464899	0.666945	0.970231	0.815047	0.98566
NORMAL_HC_vs_NORMAL_P	PWY-6386	4.42975	4.47834	4.37988	0.112209	1.01229	0.108513	0.467188	0.680858	0.970231	0.823098	0.985687
NORMAL_HC_vs_NORMAL_P	PWY-6387	4.42409	4.47461	4.38216	0.152718	1.02176	0.136925	0.458658	0.675806	0.970231	0.822292	0.985671
NORMAL_HC_vs_NORMAL_P	PWY-6396	-1.26129	-1.2984	-1.08487	0.194597	1.6751	0.112069	0.454688	0.458186	0.970231	0.683948	0.98566
NORMAL_HC_vs_NORMAL_P	PWY-6397	-8.51781	-8.11428	-9.11812	-0.743748	6.23955	-0.114493	0.439938	0.610945	0.974749	0.657181	0.986803
NORMAL_HC_vs_NORMAL_P	PWY-6467	2.83393	2.72269	2.98467	0.172798	1.30525	0.135359	0.429688	0.738668	0.970293	0.65608	0.98566
NORMAL_HC_vs_NORMAL_P	PWY-6470	0.38611	-0.358818	0.584789	1.21326	2.13524	0.439879	0.274571	0.0414513	0.937431	0.0452675	0.749306
NORMAL_HC_vs_NORMAL_P	PWY-6471	2.93939	2.85599	2.94786	-0.00219291	1.15667	-0.0033552	0.49922	0.756335	0.97028	0.942151	0.993324
NORMAL_HC_vs_NORMAL_P	PWY-6478	1.36127	1.36079	1.3619	-0.0318019	1.03656	-0.0282348	0.486739	0.940084	0.992034	0.886184	0.990557
NORMAL_HC_vs_NORMAL_P	PWY-6505	-9.97875	-9.03353	-10.937	-2.17483	6.03402	-0.344888	0.355694	0.325465	0.961413	0.325694	0.912618
NORMAL_HC_vs_NORMAL_P	PWY-6507	3.53847	3.52057	3.62451	0.139443	1.38674	0.0799833	0.467188	0.680205	0.970231	0.740877	0.985874
NORMAL_HC_vs_NORMAL_P	PWY-6519	3.38477	3.38477	3.19827	-0.0738512	1.4819	-0.059955	0.485938	0.962404	0.992253	0.961902	0.995054
NORMAL_HC_vs_NORMAL_P	PWY-6545	2.60618	2.63689	2.56087	0.0816361	0.964039	0.0864848	0.464899	0.72657	0.970231	0.834107	0.986892
NORMAL_HC_vs_NORMAL_P	PWY-6562	-1.36367	-1.71569	-0.586979	1.14119	1.33009	0.767946	0.214063	0.0149784	0.903991	0.0171931	0.715433
NORMAL_HC_vs_NORMAL_P	PWY-6572	0.399646	0.516763	0.276719	-0.0869142	1.97171	-0.0367	0.482059	0.690908	0.971099	0.879323	0.990584
NORMAL_HC_vs_NORMAL_P	PWY-6588	1.83126	1.87606	1.66666	-0.184707	1.6699	-0.077968	0.429688	0.562183	0.970231	0.582165	0.986067
NORMAL_HC_vs_NORMAL_P	PWY-6590	1.44996	1.28992	1.5603	0.261324	0.799116	0.310794	0.369735	0.285973	0.970231	0.249111	0.983281
NORMAL_HC_vs_NORMAL_P	PWY-6608	2.86475	2.86475	2.80771	-0.155502	0.96724	-0.149097	0.426563	0.641033	0.970576	0.487756	0.98566
NORMAL_HC_vs_NORMAL_P	PWY-6609	4.38643	4.45325	4.36743	0.174622	0.990529	0.175278	0.452418	0.539628	0.970231	0.766633	0.98566
NORMAL_HC_vs_NORMAL_P	PWY-6612	3.93604	3.88188	3.9861	0.192057	1.00262	0.192913	0.405616	0.407939	0.970231	0.470585	0.98566
NORMAL_HC_vs_NORMAL_P	PWY-6628	3.04573	2.89677	3.14816	0.29983	1.12721	0.266034	0.320313	0.301276	0.970231	0.157367	0.949054
NORMAL_HC_vs_NORMAL_P	PWY-6629	0.0998068	-0.0568966	0.558787	0.341727	7.28962	0.0428471	0.4625	0.844509	0.981014	0.596817	0.98566
NORMAL_HC_vs_NORMAL_P	PWY-6630	3.03332	2.89063	3.13101	0.271699	1.13318	0.247864	0.321373	0.300755	0.970231	0.160549	0.94983
NORMAL_HC_vs_NORMAL_P	PWY-6641	-8.30428	-7.03334	-9.42075	-1.01795	5.94735	-0.13542	0.432137	0.550915	0.973549	0.592807	0.986105
NORMAL_HC_vs_NORMAL_P	PWY-6690	-11.0635	-11.4174	-10.4751	1.1436	5.69569	0.168465	0.413417	0.465054	0.966491	0.464114	0.953699
NORMAL_HC_vs_NORMAL_P	PWY-6700	3.69492	3.54334	3.79424	0.211519	1.13507	0.172677	0.39375	0.512919	0.970231	0.494414	0.98566
NORMAL_HC_vs_NORMAL_P	PWY-6703	3.43867	3.38688	3.57102	0.117547	1.12407	0.124193	0.448438	0.609346	0.970231	0.68639	0.98566
NORMAL_HC_vs_NORMAL_P	PWY-6708	-0.5839	-0.368526	-0.906721	-0.57732	1.21491	-0.463154	0.276563	0.0755978	0.959264	0.0586681	0.770833
NORMAL_HC_vs_NORMAL_P	PWY-6728	-0.807529	-0.987821	-0.683391	0.298222	1.2293	0.108199	0.411856	0.284975	0.970231	0.384077	0.98566
NORMAL_HC_vs_NORMAL_P	PWY-6737	4.8476	4.80796	4.84839	0.158861	0.983678	0.148624	0.440625	0.413072	0.970231	0.593372	0.98566
NORMAL_HC_vs_NORMAL_P	PWY-6749	2.00835	1.80865	2.81692	0.929537	1.71741	0.498394	0.3125	0.184908	0.970231	0.136046	0.939151
NORMAL_HC_vs_NORMAL_P	PWY-6876	-3.37576	-3.36732	-5.04519	0.278611	8.58407	0.0305159	0.476563	0.786161	0.980043	0.770128	0.987475
NORMAL_HC_vs_NORMAL_P	PWY-6891	2.26373	2.20108	2.5243	0.189471	1.40543	0.130164	0.460218	0.789705	0.970615	0.731464	0.98566
NORMAL_HC_vs_NORMAL_P	PWY-6892	4.0759	4.01163	4.09967	0.0728833	1.07054	0.0679162	0.465625	0.448212	0.970231	0.635247	0.98566
NORMAL_HC_vs_NORMAL_P	PWY-6895	3.22201	3.17605	3.32334	0.158185	1.08174	0.143318	0.448438	0.6819	0.970231	0.739604	0.985774
NORMAL_HC_vs_NORMAL_P	PWY-6897	3.97894	4.04878	3.94306	0.0866469	0.969533	0.0811348	0.460218	0.707378	0.970231	0.835508	0.986733
NORMAL_HC_vs_NORMAL_P	PWY-6901	3.56438	3.47682	3.76435	0.153791	1.24333	0.1201	0.43125	0.503933	0.970231	0.665153	0.98566
NORMAL_HC_vs_NORMAL_P	PWY-6906	-10.1396	-9.90376	-10.3491	-0.766619	7.44742	-0.0997623	0.446178	0.609376	0.973854	0.610631	0.978117
NORMAL_HC_vs_NORMAL_P	PWY-6969	3.96221	3.98992	3.93784	0.0637791	0.955527	0.0676246	0.469579	0.652103	0.970231	0.796519	0.985836
NORMAL_HC_vs_NORMAL_P	PWY-6992	-8.45588	-8.26759	-8.56697	0.57593	6.19636	0.0862132	0.464899	0.663193	0.975263	0.707992	0.987449
NORMAL_HC_vs_NORMAL_P	PWY-7003	0.455702	0.899681	0.344072	-0.0686089	2.08456	-0.0246289	0.483619	0.334376	0.970231	0.86401	0.990714
NORMAL_HC_vs_NORMAL_P	PWY-7007	-1.69764	-1.99791	-0.988613	0.906929	1.37762	0.569976	0.248438	0.108264	0.967491	0.0412305	0.743287
NORMAL_HC_vs_NORMAL_P	PWY-7013	-0.290168	-0.222021	-0.459278	-0.48274	2.60064	-0.129074	0.390016	0.621634	0.972593	0.32437	0.98566
NORMAL_HC_vs_NORMAL_P	PWY-7031	-10.4205	-10.1572	-10.7778	-0.799399	6.10502	-0.13229	0.438378	0.537587	0.971891	0.571647	0.979856
NORMAL_HC_vs_NORMAL_P	PWY-7090	-3.8963	-3.45597	-5.78459	-1.22359	6.611	-0.190282	0.427457	0.447297	0.971385	0.533068	0.985862
NORMAL_HC_vs_NORMAL_P	PWY-7094	0.380789	0.225445	0.529656	0.149882	0.960927	0.136478	0.435938	0.923535	0.990175	0.683714	0.98566
NORMAL_HC_vs_NORMAL_P	PWY-7097	-8.28981	-8.09789	-8.66179	0.433808	5.35959	0.0686712	0.474259	0.655527	0.975018	0.736911	0.987365
NORMAL_HC_vs_NORMAL_P	PWY-7098	-8.3753	-8.12503	-8.76247	0.168496	5.6798	0.0309954	0.4883	0.656974	0.973537	0.749245	0.988096
NORMAL_HC_vs_NORMAL_P	PWY-7111	4.84923	4.88354	4.80972	0.0843292	0.975395	0.0880693	0.467188	0.802996	0.970484	0.888062	0.987372
NORMAL_HC_vs_NORMAL_P	PWY-7159	-10.6688	-10.2244	-11.199	-1.53181	6.09678	-0.263295	0.371875	0.253322	0.953161	0.39849	0.937248
NORMAL_HC_vs_NORMAL_P	PWY-7184	3.17121	3.10781	3.27569	0.125074	0.951703	0.133332	0.439063	0.754113	0.97026	0.663959	0.98566
NORMAL_HC_vs_NORMAL_P	PWY-7187	3.49089	3.49228	3.48993	0.113112	0.917375	0.113901	0.455538	0.689653	0.970231	0.76204	0.98566
NORMAL_HC_vs_NORMAL_P	PWY-7196	3.8086	3.72071	4.00646	0.234873	1.06064	0.209247	0.426563	0.594224	0.970231	0.567784	0.98566
NORMAL_HC_vs_NORMAL_P	PWY-7197	3.17611	3.04206	3.3738	0.189339	1.0041	0.170256	0.415625	0.566821	0.970231	0.511137	0.98566
NORMAL_HC_vs_NORMAL_P	PWY-7198	1.34235	1.32269	1.38596	0.305175	0.96249	0.12907	0.410938	0.252763	0.970231	0.505023	0.98566
NORMAL_HC_vs_NORMAL_P	PWY-7199	3.869	3.82688	3.88385	0.218575	1.04853	0.22211	0.404688	0.406136	0.970231	0.506939	0.98566
NORMAL_HC_vs_NORMAL_P	PWY-7200	3.30058	3.24617	3.37475	0.124825	1.02279	0.123391	0.4375	0.57984	0.970231	0.595906	0.98566
NORMAL_HC_vs_NORMAL_P	PWY-7208	4.62401	4.66385	4.59215	0.0995167	1.01877	0.0929697	0.468019	0.716362	0.970231	0.837937	0.98585
NORMAL_HC_vs_NORMAL_P	PWY-7210	1.64713	1.62257	1.70147	0.223253	0.904926	0.102799	0.410296	0.261844	0.970231	0.494831	0.98566
NORMAL_HC_vs_NORMAL_P	PWY-7211	3.25785	3.25785	3.24621	0.0729621	0.977006	0.0694853	0.470313	0.847754	0.974823	0.819371	0.986298
NORMAL_HC_vs_NORMAL_P	PWY-7219	4.63225	4.68117	4.59529	0.109345	1.05196	0.0809557	0.484375	0.746963	0.97026	0.873152	0.986322
NORMAL_HC_vs_NORMAL_P	PWY-722	-7.64254	-7.26717	-8.90816	-0.795453	5.53505	-0.134753	0.444618	0.536235	0.97188	0.608568	0.987047
NORMAL_HC_vs_NORMAL_P	PWY-7220	4.5836	4.55542	4.60719	0.167851	0.915656	0.153541	0.4375	0.550736	0.970231	0.726642	0.985665
NORMAL_HC_vs_NORMAL_P	PWY-7221	4.44939	4.48732	4.4335	0.095581	1.00317	0.10863	0.471139	0.72077	0.97026	0.798061	0.985727
NORMAL_HC_vs_NORMAL_P	PWY-7222	4.5836	4.55093	4.60633	0.139881	0.907729	0.113544	0.452418	0.552841	0.970231	0.724484	0.985665
NORMAL_HC_vs_NORMAL_P	PWY-7228	3.69223	3.54253	3.81151	0.220799	1.0338	0.194487	0.424337	0.66135	0.970231	0.622165	0.98566
NORMAL_HC_vs_NORMAL_P	PWY-7229	4.60223	4.62859	4.59767	0.150481	1.0051	0.129169	0.459375	0.677492	0.970231	0.771044	0.98566
NORMAL_HC_vs_NORMAL_P	PWY-7234	2.16024	2.16497	2.12419	-0.115689	0.898291	-0.0973844	0.45625	0.812539	0.972021	0.733269	0.986083
NORMAL_HC_vs_NORMAL_P	PWY-7237	1.55777	1.27775	1.6997	0.602087	1.1237	0.553261	0.23869	0.0514349	0.949495	0.0445001	0.747492
NORMAL_HC_vs_NORMAL_P	PWY-7242	3.89782	3.8977	3.93059	0.141484	1.20038	0.0901341	0.471139	0.645861	0.970231	0.827652	0.986385
NORMAL_HC_vs_NORMAL_P	PWY-7254	0.964894	0.821063	1.17644	0.013998	1.08592	0.0125633	0.4961	0.914803	0.989826	0.929967	0.99184
NORMAL_HC_vs_NORMAL_P	PWY-7255	-1.94865	-2.20398	-1.35124	0.813107	1.18551	0.608446	0.264063	0.0858963	0.962904	0.0434821	0.748053
NORMAL_HC_vs_NORMAL_P	PWY-7315	1.16767	1.15526	1.24494	0.146265	0.955709	0.139956	0.423438	0.369319	0.970231	0.583253	0.985756
NORMAL_HC_vs_NORMAL_P	PWY-7323	3.45838	3.35	3.51297	0.193964	1.18638	0.15593	0.41875	0.505542	0.970231	0.517601	0.98566
NORMAL_HC_vs_NORMAL_P	PWY-7328	1.47667	1.71175	1.18355	-0.240996	1.47485	-0.151126	0.452418	0.815726	0.979892	0.746769	0.986309
NORMAL_HC_vs_NORMAL_P	PWY-7332	-0.0895629	0.12578	-0.253006	-0.333605	1.69562	-0.195385	0.368175	0.508276	0.970231	0.29289	0.98566
NORMAL_HC_vs_NORMAL_P	PWY-7371	-1.77632	-1.46067	-2.84397	-0.879655	8.06741	-0.12737	0.384375	0.77003	0.97807	0.302078	0.985444
NORMAL_HC_vs_NORMAL_P	PWY-7373	-10.5407	-10.1602	-11.0073	-1.10336	6.87905	-0.17518	0.413417	0.500421	0.971573	0.540684	0.965433
NORMAL_HC_vs_NORMAL_P	PWY-7374	-2.11803	-1.60757	-2.98981	-0.917649	8.45621	-0.115419	0.395313	0.588003	0.972837	0.32333	0.983869
NORMAL_HC_vs_NORMAL_P	PWY-7376	-1.5178	-1.58255	-1.5178	0.0258062	9.06624	0.00436637	0.492188	0.672441	0.975246	0.852849	0.989958
NORMAL_HC_vs_NORMAL_P	PWY-7377	0.76903	0.642044	0.819959	0.170444	2.39524	0.0512573	0.477379	0.537387	0.970231	0.861818	0.986846
NORMAL_HC_vs_NORMAL_P	PWY-7392	2.02486	1.98219	2.03831	0.0966439	0.852475	0.0967959	0.4625	0.578724	0.970231	0.676591	0.98566
NORMAL_HC_vs_NORMAL_P	PWY-7400	4.14947	4.19475	4.05135	0.0460835	1.05356	0.0460071	0.478125	0.795233	0.970574	0.865823	0.987073
NORMAL_HC_vs_NORMAL_P	PWY-7431	-3.78608	-3.94309	-2.65763	1.21061	6.32136	0.172566	0.378125	0.376255	0.970678	0.343617	0.98566
NORMAL_HC_vs_NORMAL_P	PWY-7446	-9.5097	-9.92148	-8.76874	0.735261	6.26814	0.110165	0.453125	0.521376	0.970865	0.567118	0.980666
NORMAL_HC_vs_NORMAL_P	PWY-7456	2.89364	2.79719	3.09039	0.093763	1.44303	0.0729803	0.464063	0.720419	0.97026	0.72476	0.98566
NORMAL_HC_vs_NORMAL_P	PWY-7527	-10.4528	-9.56118	-11.3518	-2.14884	5.49048	-0.376513	0.333853	0.199383	0.940018	0.229101	0.880017
NORMAL_HC_vs_NORMAL_P	PWY-7539	3.89344	3.8668	3.92728	0.149372	1.01156	0.143541	0.429017	0.565709	0.970231	0.603002	0.98566
NORMAL_HC_vs_NORMAL_P	PWY-7560	4.44886	4.50182	4.42034	0.120445	1.04476	0.109298	0.46875	0.713368	0.970231	0.83754	0.98566
NORMAL_HC_vs_NORMAL_P	PWY-7616	-10.972	-11.0595	-10.8193	0.0923225	5.89834	0.0156428	0.492188	0.625573	0.972966	0.629585	0.978866
NORMAL_HC_vs_NORMAL_P	PWY-7663	4.73645	4.79535	4.72852	0.0731436	1.0442	0.0668079	0.469579	0.657237	0.970231	0.8151	0.985788
NORMAL_HC_vs_NORMAL_P	PWY-7664	3.35237	3.35237	3.38106	-0.0792018	1.32562	-0.0575449	0.471139	0.941484	0.988907	0.788767	0.987895
NORMAL_HC_vs_NORMAL_P	PWY-841	3.96967	3.90768	4.05056	0.141457	1.04991	0.132802	0.430577	0.652077	0.970231	0.606128	0.98566
NORMAL_HC_vs_NORMAL_P	PWY-922	-1.46547	-1.75613	-1.14117	0.962441	2.38859	0.344626	0.290625	0.0623463	0.953909	0.0833965	0.817226
NORMAL_HC_vs_NORMAL_P	PWY0-1061	3.0661	2.89355	3.20672	0.259922	0.891185	0.26012	0.361935	0.413858	0.970231	0.237211	0.981505
NORMAL_HC_vs_NORMAL_P	PWY0-1241	0.0787098	0.242551	-0.54564	-0.730583	1.18478	-0.522544	0.309375	0.123543	0.969295	0.116773	0.900849
NORMAL_HC_vs_NORMAL_P	PWY0-1261	2.87061	2.96129	2.77938	-0.168857	1.02746	-0.126209	0.426563	0.891737	0.982724	0.658002	0.985866
NORMAL_HC_vs_NORMAL_P	PWY0-1277	-10.8482	-11.2312	-10.263	1.21024	6.19165	0.207046	0.404688	0.455152	0.971805	0.500994	0.967837
NORMAL_HC_vs_NORMAL_P	PWY0-1296	3.90429	3.99712	3.87266	0.137011	1.04439	0.146594	0.429017	0.518538	0.970231	0.664521	0.98566
NORMAL_HC_vs_NORMAL_P	PWY0-1297	3.81225	3.86918	3.72484	0.0987397	0.985002	0.090593	0.459375	0.612555	0.970231	0.729856	0.98566
NORMAL_HC_vs_NORMAL_P	PWY0-1298	3.80103	3.86695	3.71269	0.134907	0.994153	0.120293	0.457098	0.529418	0.970231	0.72841	0.98566
NORMAL_HC_vs_NORMAL_P	PWY0-1319	4.59687	4.69334	4.52365	0.0922324	1.01224	0.0881563	0.473438	0.665099	0.970231	0.836582	0.985855
NORMAL_HC_vs_NORMAL_P	PWY0-1338	-4.41798	-4.74312	-3.43639	0.614845	5.14321	0.108719	0.420313	0.641676	0.974101	0.499554	0.98566
NORMAL_HC_vs_NORMAL_P	PWY0-1415	0.0410442	-0.0203746	0.342753	0.00400277	1.20034	0.00372672	0.49922	0.794559	0.972144	0.88978	0.989061
NORMAL_HC_vs_NORMAL_P	PWY0-1479	1.04598	1.03231	1.13388	0.111258	1.47207	0.0712952	0.458658	0.51175	0.970231	0.763598	0.986064
NORMAL_HC_vs_NORMAL_P	PWY0-1533	-1.72229	-1.42975	-1.94747	-0.688064	2.09036	-0.354492	0.329688	0.187264	0.970231	0.170083	0.972074
NORMAL_HC_vs_NORMAL_P	PWY0-1586	3.86123	3.85226	3.97389	0.0457345	1.11351	0.0426008	0.478125	0.94481	0.992194	0.935986	0.991782
NORMAL_HC_vs_NORMAL_P	PWY0-162	3.95417	3.87953	4.04744	0.168311	1.01143	0.179899	0.432813	0.64438	0.970231	0.59221	0.98566
NORMAL_HC_vs_NORMAL_P	PWY0-166	3.46901	3.46289	3.47122	0.106858	0.926721	0.0911121	0.45	0.704108	0.970231	0.761832	0.98566
NORMAL_HC_vs_NORMAL_P	PWY0-321	-10.9545	-11.2957	-10.3068	1.31501	5.89898	0.194412	0.399376	0.469139	0.971016	0.490674	0.963929
NORMAL_HC_vs_NORMAL_P	PWY0-41	-4.07966	-4.76174	-3.27534	0.735286	7.24636	0.0971437	0.423438	0.650404	0.977181	0.523786	0.985871
NORMAL_HC_vs_NORMAL_P	PWY0-42	-2.87051	-3.07131	-2.76894	0.100206	2.46312	0.0291937	0.472699	0.794218	0.977661	0.850421	0.988772
NORMAL_HC_vs_NORMAL_P	PWY0-781	3.14662	3.04352	3.4069	0.321033	0.757275	0.401345	0.294852	0.155925	0.969701	0.0977666	0.854135
NORMAL_HC_vs_NORMAL_P	PWY0-845	2.46271	2.39509	2.69181	-0.015707	1.31628	-0.00683851	0.498438	0.94873	0.990283	0.958984	0.993174
NORMAL_HC_vs_NORMAL_P	PWY0-862	3.17959	3.17959	3.21553	-0.123069	1.36777	-0.078309	0.460938	0.951387	0.99022	0.781327	0.98764
NORMAL_HC_vs_NORMAL_P	PWY1G-0	-2.01062	-2.4811	-1.39091	0.823073	1.44338	0.496261	0.279251	0.18187	0.970112	0.0725391	0.793879
NORMAL_HC_vs_NORMAL_P	PWY490-3	1.55478	1.50813	1.58327	0.255338	1.14127	0.192265	0.397816	0.229893	0.970231	0.419793	0.98566
NORMAL_HC_vs_NORMAL_P	PWY4FS-7	4.33883	4.44848	4.23951	0.0616766	1.05268	0.0550149	0.475819	0.662679	0.970231	0.793077	0.98566
NORMAL_HC_vs_NORMAL_P	PWY4FS-8	4.32991	4.4439	4.24103	0.10919	1.04921	0.113459	0.45625	0.661721	0.970231	0.788219	0.98566
NORMAL_HC_vs_NORMAL_P	PWYG-321	3.38701	3.38701	3.37416	-0.103272	1.34014	-0.0624089	0.46875	0.941817	0.989412	0.792683	0.987846
NORMAL_HC_vs_NORMAL_P	PYRIDNUCSAL-PWY	4.22807	4.25479	4.22462	0.149638	1.01088	0.129167	0.466459	0.572562	0.970231	0.768643	0.98566
NORMAL_HC_vs_NORMAL_P	PYRIDNUCSYN-PWY	4.13487	4.17911	4.11082	0.121356	0.969705	0.0991025	0.457098	0.7538	0.97026	0.805431	0.985768
NORMAL_HC_vs_NORMAL_P	PYRIDOXSYN-PWY	2.12333	2.03573	2.28735	0.00371315	1.43	0.00172678	0.498438	0.962336	0.991737	0.944249	0.993157
NORMAL_HC_vs_NORMAL_P	REDCITCYC	1.68922	1.5853	1.84497	-0.0241801	0.844584	-0.0241836	0.4883	0.824675	0.983493	0.888612	0.991205
NORMAL_HC_vs_NORMAL_P	RHAMCAT-PWY	3.2048	3.20575	3.07932	-0.0954705	1.48979	-0.0681729	0.483619	0.916141	0.990958	0.870958	0.989563
NORMAL_HC_vs_NORMAL_P	RIBOSYN2-PWY	4.03423	4.11649	4.02524	0.136837	1.00107	0.130779	0.451563	0.561887	0.970231	0.694456	0.98566
NORMAL_HC_vs_NORMAL_P	RUMP-PWY	1.01581	0.962366	1.29638	0.201323	1.06389	0.17052	0.425	0.764961	0.970795	0.520431	0.98566
NORMAL_HC_vs_NORMAL_P	SALVADEHYPOX-PWY	2.51346	2.63582	2.32289	-0.224885	0.879002	-0.19422	0.390016	0.693329	0.971194	0.319203	0.98566
NORMAL_HC_vs_NORMAL_P	SER-GLYSYN-PWY	4.43539	4.47098	4.41033	0.156708	0.942749	0.13157	0.45	0.661396	0.970231	0.790105	0.985707
NORMAL_HC_vs_NORMAL_P	SO4ASSIM-PWY	1.92503	1.90047	1.94691	-0.068198	0.638909	-0.114743	0.452418	0.654682	0.972631	0.723813	0.987515
NORMAL_HC_vs_NORMAL_P	SULFATE-CYS-PWY	2.78021	2.73392	2.80161	-0.018559	0.652665	-0.0341636	0.49298	0.860115	0.987541	0.891534	0.992169
NORMAL_HC_vs_NORMAL_P	TCA	3.56309	3.56309	3.54425	0.029928	0.948428	0.0289948	0.484375	0.675483	0.970231	0.869804	0.987957
NORMAL_HC_vs_NORMAL_P	TCA-GLYOX-BYPASS	-0.0801301	-0.0926017	-0.016719	0.139676	1.56237	0.076203	0.45625	0.948763	0.990509	0.693162	0.98566
NORMAL_HC_vs_NORMAL_P	TEICHOICACID-PWY	1.62983	1.26835	1.88608	0.659796	0.766364	0.711689	0.20625	0.0169728	0.905703	0.0103352	0.705293
NORMAL_HC_vs_NORMAL_P	THISYN-PWY	3.68441	3.68996	3.68074	0.0720974	1.1179	0.0635711	0.473438	0.837624	0.973251	0.913144	0.989732
NORMAL_HC_vs_NORMAL_P	THREOCAT-PWY	-9.28118	-10.0807	-4.82429	1.58685	8.1509	0.224271	0.353125	0.357106	0.968711	0.293224	0.945625
NORMAL_HC_vs_NORMAL_P	THRESYN-PWY	4.54836	4.56623	4.53351	0.110261	1.01767	0.102183	0.465625	0.64765	0.970231	0.777215	0.98566
NORMAL_HC_vs_NORMAL_P	TRNA-CHARGING-PWY	4.42099	4.46114	4.38584	0.148549	1.0306	0.129115	0.4625	0.65075	0.970231	0.804537	0.98566
NORMAL_HC_vs_NORMAL_P	TRPSYN-PWY	4.28508	4.24779	4.30914	0.178161	0.979581	0.148784	0.442188	0.62425	0.970231	0.718652	0.98566
NORMAL_HC_vs_NORMAL_P	TYRFUMCAT-PWY	-1.56187	-1.78194	-0.983447	0.608245	1.16915	0.453429	0.315625	0.313721	0.970231	0.145201	0.929539
NORMAL_HC_vs_NORMAL_P	UBISYN-PWY	-0.691549	-0.5664	-0.919169	-0.399699	1.47572	-0.276236	0.357813	0.362588	0.970231	0.255774	0.985038
NORMAL_HC_vs_NORMAL_P	UDPNAGSYN-PWY	3.61877	3.79096	3.41599	0.0576512	0.997617	0.0536597	0.471875	0.827218	0.972382	0.850332	0.986883
NORMAL_HC_vs_NORMAL_P	VALDEG-PWY	-9.97504	-8.75295	-11.2542	-3.53774	5.93364	-0.518187	0.276131	0.101216	0.900148	0.126958	0.806633
NORMAL_HC_vs_NORMAL_P	VALSYN-PWY	4.68984	4.71121	4.67068	0.110749	0.993159	0.0975767	0.476563	0.7053	0.970231	0.831107	0.98566
NORMAL_HC_vs_POLYP_P	1CMET2-PWY	4.151	4.10412	4.21562	0.288306	1.0633	0.259147	0.391576	0.297724	0.680752	0.411231	0.767776
NORMAL_HC_vs_POLYP_P	3-HYDROXYPHENYLACETATE-DEGRADATION-PWY	-2.87869	-3.09563	-2.78105	-0.190585	2.83307	-0.03438	0.467188	0.786929	0.893842	0.834882	0.932904
NORMAL_HC_vs_POLYP_P	ALL-CHORISMATE-PWY	-0.274868	-0.0935327	-0.358074	-0.289017	8.7287	-0.0338754	0.408736	0.821485	0.910083	0.502385	0.794657
NORMAL_HC_vs_POLYP_P	ANAEROFRUCAT-PWY	3.78076	3.72135	4.03685	0.313364	1.06577	0.272972	0.379095	0.237232	0.680752	0.310386	0.766638
NORMAL_HC_vs_POLYP_P	ANAGLYCOLYSIS-PWY	4.47741	4.37778	4.58627	0.305018	1.04751	0.279998	0.382813	0.252893	0.680752	0.347381	0.766638
NORMAL_HC_vs_POLYP_P	ARG+POLYAMINE-SYN	1.5472	1.44713	1.60078	0.126645	1.16513	0.0842308	0.448438	0.93346	0.964579	0.717994	0.874699
NORMAL_HC_vs_POLYP_P	ARGDEG-PWY	-2.64967	-2.72769	-2.51444	0.106566	6.30156	0.0146234	0.482059	0.778101	0.889748	0.896688	0.957414
NORMAL_HC_vs_POLYP_P	ARGORNPROST-PWY	0.805508	0.888398	0.589729	-0.107844	0.898702	-0.104461	0.4375	0.909675	0.954634	0.643211	0.853035
NORMAL_HC_vs_POLYP_P	ARGSYN-PWY	3.79601	3.73459	3.9506	0.278683	1.02482	0.290269	0.373438	0.257746	0.680752	0.322994	0.766638
NORMAL_HC_vs_POLYP_P	ARGSYNBSUB-PWY	3.77766	3.72083	3.92392	0.328008	1.06542	0.317706	0.36875	0.270748	0.680752	0.305665	0.766749
NORMAL_HC_vs_POLYP_P	ARO-PWY	4.25523	4.13423	4.38542	0.361388	1.07322	0.31516	0.392188	0.269344	0.680752	0.336488	0.766638
NORMAL_HC_vs_POLYP_P	ASPASN-PWY	4.15203	3.94149	4.21113	0.366203	1.31303	0.266448	0.382813	0.209677	0.680752	0.356332	0.767026
NORMAL_HC_vs_POLYP_P	AST-PWY	-3.38756	-3.16609	-3.79634	-0.929486	2.98854	-0.232266	0.334375	0.206906	0.685415	0.136668	0.760409
NORMAL_HC_vs_POLYP_P	BIOTIN-BIOSYNTHESIS-PWY	2.96875	2.96875	3.0706	0.223816	1.58387	0.142181	0.460938	0.639236	0.824713	0.796056	0.914526
NORMAL_HC_vs_POLYP_P	BRANCHED-CHAIN-AA-SYN-PWY	4.40776	4.32401	4.5088	0.35366	1.06222	0.291044	0.376563	0.293322	0.680752	0.370971	0.766638
NORMAL_HC_vs_POLYP_P	CALVIN-PWY	4.45462	4.36797	4.57094	0.289594	1.06128	0.271275	0.38125	0.264235	0.680752	0.352457	0.766638
NORMAL_HC_vs_POLYP_P	CATECHOL-ORTHO-CLEAVAGE-PWY	-4.23126	-3.17694	-6.39471	-2.7099	5.72467	-0.567453	0.187208	0.0529825	0.681041	0.00557363	0.300743
NORMAL_HC_vs_POLYP_P	CENTFERM-PWY	1.19345	1.19865	1.17226	0.113363	0.934878	0.115645	0.439938	0.46783	0.752631	0.602303	0.825319
NORMAL_HC_vs_POLYP_P	COA-PWY	4.131	4.05036	4.23894	0.308046	1.06643	0.268733	0.405616	0.317659	0.680752	0.397103	0.766948
NORMAL_HC_vs_POLYP_P	COBALSYN-PWY	3.96409	3.80337	4.04951	0.290129	1.13296	0.22132	0.399376	0.318402	0.680752	0.360668	0.76677
NORMAL_HC_vs_POLYP_P	CODH-PWY	-0.699652	-0.722256	-0.699652	-0.101125	3.64395	-0.015431	0.486739	0.70394	0.858112	0.859436	0.945061
NORMAL_HC_vs_POLYP_P	COLANSYN-PWY	3.1021	2.98798	3.203	0.329636	1.14555	0.268743	0.359375	0.245165	0.680752	0.307285	0.766638
NORMAL_HC_vs_POLYP_P	COMPLETE-ARO-PWY	4.32632	4.19707	4.45779	0.307602	1.06822	0.263958	0.377535	0.262037	0.680752	0.331475	0.766638
NORMAL_HC_vs_POLYP_P	CRNFORCAT-PWY	-2.43961	-2.36817	-2.52078	-0.140784	4.24506	-0.0260934	0.470313	0.641718	0.829144	0.776669	0.908771
NORMAL_HC_vs_POLYP_P	DAPLYSINESYN-PWY	4.02429	3.87227	4.15261	0.368099	1.05465	0.367669	0.361935	0.231265	0.680752	0.257631	0.766638
NORMAL_HC_vs_POLYP_P	DENITRIFICATION-PWY	-3.08928	-2.98261	-3.14199	-0.00577267	2.47847	-0.000434971	0.5	0.199154	0.681327	0.926918	0.971975
NORMAL_HC_vs_POLYP_P	DENOVOPURINE2-PWY	3.93777	3.75694	4.00331	0.2892	1.13848	0.238922	0.397816	0.484331	0.763986	0.494635	0.783616
NORMAL_HC_vs_POLYP_P	DTDPRHAMSYN-PWY	4.25408	4.11515	4.34397	0.328757	1.19323	0.263253	0.360374	0.264431	0.680752	0.287022	0.766638
NORMAL_HC_vs_POLYP_P	ECASYN-PWY	-2.87397	-2.92882	-2.84257	0.0962356	6.14257	0.0160998	0.480499	0.774915	0.889957	0.908102	0.96275
NORMAL_HC_vs_POLYP_P	ENTBACSYN-PWY	-0.166315	-0.137958	-0.242284	-0.0572361	8.13754	-0.00799617	0.4875	0.81374	0.906627	0.847483	0.939417
NORMAL_HC_vs_POLYP_P	FAO-PWY	0.484465	0.591883	0.40633	-0.310231	1.29988	-0.204864	0.402496	0.249977	0.684357	0.358106	0.772763
NORMAL_HC_vs_POLYP_P	FASYN-ELONG-PWY	3.95936	3.79277	4.01719	0.216736	1.17648	0.182769	0.428125	0.576817	0.812212	0.578296	0.810775
NORMAL_HC_vs_POLYP_P	FASYN-INITIAL-PWY	2.85047	2.85047	2.89308	0.207692	1.40573	0.135571	0.435938	0.605079	0.818085	0.569177	0.808132
NORMAL_HC_vs_POLYP_P	FERMENTATION-PWY	3.60858	3.52045	3.98397	0.412885	1.11425	0.351647	0.333853	0.163187	0.680752	0.185754	0.766638
NORMAL_HC_vs_POLYP_P	FOLSYN-PWY	3.99361	3.88017	4.0404	0.364022	1.06647	0.325994	0.390625	0.257337	0.680752	0.348383	0.76679
NORMAL_HC_vs_POLYP_P	FUC-RHAMCAT-PWY	2.36032	2.31969	2.39788	0.129402	1.31632	0.0998689	0.452418	0.603217	0.817811	0.715301	0.872774
NORMAL_HC_vs_POLYP_P	FUCCAT-PWY	1.71959	1.74665	1.71801	0.168706	1.41504	0.0879824	0.463339	0.66647	0.830716	0.757477	0.895743
NORMAL_HC_vs_POLYP_P	GALACT-GLUCUROCAT-PWY	2.62194	2.56634	2.81798	0.255281	1.38339	0.167995	0.425	0.288973	0.680752	0.470359	0.780744
NORMAL_HC_vs_POLYP_P	GALACTARDEG-PWY	-2.28926	-2.20234	-2.78521	-0.764404	6.03246	-0.139028	0.366615	0.32565	0.706341	0.301401	0.767483
NORMAL_HC_vs_POLYP_P	GALACTUROCAT-PWY	3.01757	2.98384	3.35697	0.450433	1.47386	0.278318	0.385938	0.231241	0.680752	0.365566	0.767081
NORMAL_HC_vs_POLYP_P	GALLATE-DEGRADATION-I-PWY	-8.90411	-8.82805	-8.99569	0.143701	5.53503	0.0211436	0.4875	0.67312	0.847503	0.755858	0.902531
NORMAL_HC_vs_POLYP_P	GALLATE-DEGRADATION-II-PWY	-8.85727	-8.88766	-8.75721	0.278612	5.34386	0.0483923	0.476563	0.633193	0.829785	0.706164	0.883013
NORMAL_HC_vs_POLYP_P	GLCMANNANAUT-PWY	2.89517	2.7447	3.20221	0.443179	1.19271	0.327575	0.332293	0.130526	0.680752	0.168483	0.766638
NORMAL_HC_vs_POLYP_P	GLUCARDEG-PWY	-0.817291	-0.459371	-1.01848	-0.504503	1.34415	-0.39625	0.347894	0.152201	0.680752	0.218461	0.766638
NORMAL_HC_vs_POLYP_P	GLUCARGALACTSUPER-PWY	-2.29416	-2.20233	-2.78502	-0.722159	6.11421	-0.114374	0.383775	0.316421	0.702554	0.309429	0.767541
NORMAL_HC_vs_POLYP_P	GLUCONEO-PWY	4.21564	4.11766	4.26311	0.240171	1.0643	0.235673	0.3875	0.281807	0.680752	0.38172	0.767361
NORMAL_HC_vs_POLYP_P	GLUCOSE1PMETAB-PWY	-0.126581	-0.0406955	-0.328269	-0.334592	1.14753	-0.297002	0.355694	0.208062	0.681663	0.258504	0.767763
NORMAL_HC_vs_POLYP_P	GLUCUROCAT-PWY	2.66785	2.61415	2.72327	0.210633	1.32613	0.14763	0.427457	0.402414	0.714709	0.573253	0.810048
NORMAL_HC_vs_POLYP_P	GLUTORN-PWY	3.74915	3.72399	3.80312	0.208346	1.05393	0.210404	0.420313	0.369356	0.688531	0.469067	0.776529
NORMAL_HC_vs_POLYP_P	GLYCOCAT-PWY	4.49823	4.40742	4.6426	0.301341	1.12908	0.229052	0.401563	0.228706	0.680752	0.351071	0.766638
NORMAL_HC_vs_POLYP_P	GLYCOGENSYNTH-PWY	4.37742	4.21051	4.53164	0.423843	1.14145	0.333973	0.343214	0.142975	0.680752	0.215085	0.766638
NORMAL_HC_vs_POLYP_P	GLYCOL-GLYOXDEG-PWY	-0.765526	-0.644897	-0.958717	-0.679152	1.37139	-0.23986	0.320313	0.668854	0.845878	0.151883	0.766191
NORMAL_HC_vs_POLYP_P	GLYCOLYSIS	4.08589	3.94967	4.22678	0.312837	1.10164	0.289697	0.377535	0.285639	0.680752	0.371202	0.767051
NORMAL_HC_vs_POLYP_P	GLYCOLYSIS-E-D	2.22217	2.3545	2.07151	-0.187055	1.09803	-0.170398	0.427457	0.764745	0.886587	0.62136	0.840493
NORMAL_HC_vs_POLYP_P	GLYCOLYSIS-TCA-GLYOX-BYPASS	1.0297	1.17776	0.707222	-0.529628	1.70224	-0.213647	0.348438	0.878436	0.937293	0.240226	0.766881
NORMAL_HC_vs_POLYP_P	GLYOXYLATE-BYPASS	-0.220096	0.18661	-0.683044	-0.889255	1.88597	-0.29373	0.304688	0.572186	0.799012	0.101778	0.764608
NORMAL_HC_vs_POLYP_P	GOLPDLCAT-PWY	-2.22814	-2.0072	-2.64734	-0.683473	4.08953	-0.136924	0.399376	0.427795	0.735243	0.354683	0.768875
NORMAL_HC_vs_POLYP_P	HCAMHPDEG-PWY	-10.8602	-11.1934	-10.324	1.23801	5.58969	0.195425	0.410296	0.435352	0.770032	0.480246	0.814278
NORMAL_HC_vs_POLYP_P	HEME-BIOSYNTHESIS-II	0.586114	0.435171	0.649464	0.13438	1.09254	0.12455	0.457098	0.752729	0.867964	0.651292	0.844288
NORMAL_HC_vs_POLYP_P	HEMESYN2-PWY	1.48358	1.52677	1.41978	-0.207699	1.22826	-0.170349	0.425	0.816052	0.909876	0.609756	0.834319
NORMAL_HC_vs_POLYP_P	HEXITOLDEGSUPER-PWY	1.53786	1.23344	1.82165	0.706484	1.07566	0.640604	0.25429	0.0316869	0.680659	0.0385693	0.616881
NORMAL_HC_vs_POLYP_P	HISDEG-PWY	2.42284	2.12069	2.76548	0.316172	1.52065	0.217206	0.434375	0.650642	0.826464	0.609178	0.82598
NORMAL_HC_vs_POLYP_P	HISTSYN-PWY	4.17362	4.09135	4.27314	0.316469	1.0384	0.30856	0.405616	0.228555	0.680752	0.359564	0.766734
NORMAL_HC_vs_POLYP_P	HOMOSER-METSYN-PWY	2.89124	2.65794	3.21424	0.556517	0.926522	0.527487	0.285491	0.0934738	0.680752	0.0715866	0.747856
NORMAL_HC_vs_POLYP_P	HSERMETANA-PWY	3.04709	2.85473	3.40834	0.540337	0.920684	0.489566	0.287052	0.114373	0.680752	0.0658633	0.740134
NORMAL_HC_vs_POLYP_P	ILEUSYN-PWY	4.48846	4.40147	4.5821	0.333268	1.06347	0.284843	0.372855	0.31347	0.680752	0.386735	0.766782
NORMAL_HC_vs_POLYP_P	KDO-NAGLIPASYN-PWY	-0.219558	-0.13301	-0.662278	0.304467	2.48117	0.0601459	0.471875	0.303204	0.683781	0.865036	0.945644
NORMAL_HC_vs_POLYP_P	KETOGLUCONMET-PWY	-8.73945	-8.64984	-8.91651	-0.436495	6.94186	-0.0621466	0.471875	0.684873	0.850906	0.685918	0.871988
NORMAL_HC_vs_POLYP_P	LACTOSECAT-PWY	-0.478086	-0.508025	-0.45351	0.116151	1.87342	0.0484648	0.459375	0.303804	0.682341	0.767997	0.901423
NORMAL_HC_vs_POLYP_P	LEU-DEG2-PWY	-1.60317	-1.13426	-2.33094	-1.23793	1.83167	-0.635624	0.201563	0.240654	0.702838	0.00799795	0.339272
NORMAL_HC_vs_POLYP_P	LPSSYN-PWY	-10.7619	-11.0596	-10.2787	0.944364	6.21605	0.149357	0.425897	0.458383	0.771841	0.477014	0.819206
NORMAL_HC_vs_POLYP_P	MET-SAM-PWY	3.31251	3.07592	3.53216	0.488995	0.897251	0.496754	0.291732	0.11553	0.680752	0.0964449	0.761915
NORMAL_HC_vs_POLYP_P	METH-ACETATE-PWY	1.87838	1.34083	2.07028	0.730784	1.12561	0.543206	0.278125	0.0290512	0.680659	0.0576026	0.721181
NORMAL_HC_vs_POLYP_P	METHGLYUT-PWY	-2.2934	-2.5123	-2.11079	0.0120919	6.14584	0.0021019	0.498438	0.790804	0.898756	0.90706	0.962294
NORMAL_HC_vs_POLYP_P	METHYLGALLATE-DEGRADATION-PWY	-8.82912	-8.80664	-8.88192	0.196497	5.61239	0.035557	0.48125	0.622873	0.829482	0.668697	0.871288
NORMAL_HC_vs_POLYP_P	NAD-BIOSYNTHESIS-II	0.330646	0.224238	0.721543	0.580095	1.21426	0.487984	0.30625	0.101743	0.680752	0.0952723	0.761745
NORMAL_HC_vs_POLYP_P	NADSYN-PWY	-9.65868	-8.83572	-10.7191	-1.7632	8.13367	-0.266962	0.377535	0.410256	0.742911	0.445962	0.808086
NORMAL_HC_vs_POLYP_P	NAGLIPASYN-PWY	2.9086	2.71761	3.08115	0.191654	1.69887	0.123364	0.414063	0.616481	0.81975	0.569553	0.809639
NORMAL_HC_vs_POLYP_P	NONMEVIPP-PWY	4.23122	4.17508	4.32223	0.277646	1.10167	0.23133	0.410296	0.29221	0.680752	0.397734	0.767334
NORMAL_HC_vs_POLYP_P	NONOXIPENT-PWY	4.80186	4.71512	4.90305	0.19335	1.14846	0.167505	0.403125	0.264818	0.680752	0.394174	0.767376
NORMAL_HC_vs_POLYP_P	OANTIGEN-PWY	3.51633	3.44427	3.73981	0.29106	1.03378	0.26345	0.367188	0.241347	0.680752	0.265474	0.766638
NORMAL_HC_vs_POLYP_P	ORNARGDEG-PWY	-2.66266	-2.74549	-2.5089	0.0374719	6.25254	0.00490923	0.49298	0.789217	0.895473	0.894644	0.956735
NORMAL_HC_vs_POLYP_P	ORNDEG-PWY	-3.04899	-3.10692	-2.99909	0.03136	5.88297	0.00638754	0.496875	0.792343	0.895242	0.897554	0.957359
NORMAL_HC_vs_POLYP_P	P101-PWY	-1.00071	-1.11911	-0.595809	0.395114	1.11255	0.289941	0.372855	0.80336	0.895354	0.307499	0.767114
NORMAL_HC_vs_POLYP_P	P105-PWY	1.58498	1.91179	1.34191	-0.51628	1.53119	-0.238992	0.321875	0.881022	0.940074	0.154961	0.766638
NORMAL_HC_vs_POLYP_P	P108-PWY	3.44464	3.23812	3.57161	0.182983	1.36951	0.142008	0.432137	0.674986	0.832038	0.629235	0.833491
NORMAL_HC_vs_POLYP_P	P122-PWY	0.391239	0.3797	0.406701	-0.00192791	1.73886	-0.00100768	0.49922	0.941121	0.968554	0.953205	0.981087
NORMAL_HC_vs_POLYP_P	P124-PWY	0.614274	0.562188	0.677405	-0.0675574	1.71904	-0.034215	0.478125	0.919437	0.957639	0.944089	0.977349
NORMAL_HC_vs_POLYP_P	P125-PWY	-0.767086	-0.825368	-0.656383	-0.15055	1.84557	-0.056363	0.472699	0.701989	0.855319	0.831713	0.933262
NORMAL_HC_vs_POLYP_P	P161-PWY	3.63924	3.50279	3.97477	0.405687	1.03694	0.376929	0.338534	0.174158	0.680752	0.20721	0.766638
NORMAL_HC_vs_POLYP_P	P162-PWY	-0.381136	-0.137084	-0.581822	-0.567917	1.78499	-0.17813	0.308892	0.131546	0.680752	0.116716	0.764731
NORMAL_HC_vs_POLYP_P	P163-PWY	-1.21353	-1.19121	-1.39196	-0.148782	7.38738	-0.020004	0.471875	0.822887	0.910787	0.815085	0.924677
NORMAL_HC_vs_POLYP_P	P164-PWY	2.31434	2.31208	2.39174	0.096861	1.20814	0.0759131	0.469579	0.902888	0.951452	0.830261	0.928271
NORMAL_HC_vs_POLYP_P	P184-PWY	-8.80776	-8.75028	-8.89371	0.330948	5.75497	0.0509863	0.466459	0.637853	0.834869	0.713617	0.886428
NORMAL_HC_vs_POLYP_P	P221-PWY	1.10372	0.0631378	1.37715	1.25665	1.86135	0.562498	0.273438	0.0478949	0.680659	0.0477693	0.682785
NORMAL_HC_vs_POLYP_P	P23-PWY	1.7136	1.65104	1.82467	0.121312	1.188	0.0970319	0.458658	0.635781	0.824081	0.699277	0.866387
NORMAL_HC_vs_POLYP_P	P261-PWY	-10.9804	-11.3099	-10.3327	1.2988	5.4548	0.232802	0.39375	0.35767	0.74078	0.419232	0.775553
NORMAL_HC_vs_POLYP_P	P281-PWY	-2.08453	-2.1778	-1.97307	0.549637	1.31052	0.269979	0.336974	0.11639	0.680752	0.188704	0.765983
NORMAL_HC_vs_POLYP_P	P341-PWY	-8.67105	-3.4431	-10.4324	-4.07897	8.7878	-0.445232	0.366615	0.180894	0.688446	0.292206	0.772842
NORMAL_HC_vs_POLYP_P	P381-PWY	-1.40701	-3.37469	-1.31711	0.519766	8.9491	0.0630369	0.420313	0.468685	0.758741	0.581222	0.826959
NORMAL_HC_vs_POLYP_P	P4-PWY	3.27585	3.02526	3.4276	0.441861	0.933814	0.44167	0.303125	0.132594	0.680752	0.108464	0.764299
NORMAL_HC_vs_POLYP_P	P42-PWY	4.02439	3.83012	4.19462	0.29806	1.22065	0.257256	0.388456	0.436592	0.740839	0.461499	0.777958
NORMAL_HC_vs_POLYP_P	P441-PWY	2.79159	2.84322	2.63949	-0.0320086	1.09105	-0.0311571	0.485179	0.752112	0.865885	0.92506	0.969901
NORMAL_HC_vs_POLYP_P	P461-PWY	0.75135	0.327364	1.34925	1.1886	1.34384	0.773635	0.171875	0.00684867	0.680425	0.00391125	0.285718
NORMAL_HC_vs_POLYP_P	P562-PWY	-0.429942	-0.625465	-0.0032123	0.608563	1.34403	0.432108	0.293292	0.106183	0.680752	0.0900679	0.757803
NORMAL_HC_vs_POLYP_P	PANTO-PWY	3.8382	3.85462	3.83579	0.286885	1.04734	0.24498	0.41875	0.461072	0.753471	0.597381	0.818879
NORMAL_HC_vs_POLYP_P	PANTOSYN-PWY	3.93683	3.92109	3.9387	0.288899	1.08055	0.258617	0.4125	0.39794	0.710491	0.556273	0.802478
NORMAL_HC_vs_POLYP_P	PENTOSE-P-PWY	3.07269	2.93352	3.4435	0.317037	1.07049	0.289628	0.389063	0.295793	0.680752	0.312535	0.766738
NORMAL_HC_vs_POLYP_P	PEPTIDOGLYCANSYN-PWY	4.18647	4.11402	4.29538	0.254364	1.08692	0.236652	0.392188	0.305552	0.680752	0.398322	0.767097
NORMAL_HC_vs_POLYP_P	PHOSLIPSYN-PWY	4.21241	4.09722	4.33724	0.255062	1.04741	0.229234	0.374415	0.288914	0.680752	0.319076	0.766638
NORMAL_HC_vs_POLYP_P	POLYAMINSYN3-PWY	0.701607	0.51879	0.768818	0.226863	1.24002	0.145718	0.420313	0.755111	0.870102	0.549528	0.804112
NORMAL_HC_vs_POLYP_P	POLYAMSYN-PWY	0.728373	0.652372	0.786482	0.0916771	1.20696	0.061509	0.45625	0.869714	0.93653	0.765375	0.899062
NORMAL_HC_vs_POLYP_P	POLYISOPRENSYN-PWY	3.63658	3.47754	3.70789	0.270289	1.26	0.200836	0.433697	0.503381	0.770979	0.541747	0.798739
NORMAL_HC_vs_POLYP_P	PPGPPMET-PWY	-0.338256	-0.14847	-0.649708	-0.552523	2.20984	-0.242653	0.38125	0.359355	0.706251	0.357529	0.769292
NORMAL_HC_vs_POLYP_P	PROTOCATECHUATE-ORTHO-CLEAVAGE-PWY	-2.94253	-2.08453	-5.76041	-2.79287	7.18699	-0.537782	0.182527	0.055153	0.680659	0.00832741	0.329284
NORMAL_HC_vs_POLYP_P	PRPP-PWY	3.21851	3.18194	3.25588	0.0527017	0.972972	0.0597695	0.473438	0.68902	0.837307	0.901799	0.958642
NORMAL_HC_vs_POLYP_P	PWY-1269	2.87806	2.75306	2.9821	0.168954	1.64541	0.104409	0.432137	0.67103	0.831412	0.691378	0.861034
NORMAL_HC_vs_POLYP_P	PWY-1541	-10.8606	-10.7471	-10.9828	-0.663001	5.4489	-0.113588	0.445313	0.583393	0.814081	0.588531	0.845949
NORMAL_HC_vs_POLYP_P	PWY-1622	-11.1048	-11.0433	-11.199	-0.47454	4.61927	-0.0856184	0.463339	0.473081	0.780586	0.478034	0.81572
NORMAL_HC_vs_POLYP_P	PWY-181	-8.39955	-8.73099	-7.61787	0.61808	7.57459	0.0769486	0.448438	0.67914	0.85046	0.690008	0.873392
NORMAL_HC_vs_POLYP_P	PWY-1861	1.69048	1.61208	1.92777	0.37157	1.39746	0.232593	0.380655	0.682007	0.836293	0.355688	0.767025
NORMAL_HC_vs_POLYP_P	PWY-2941	1.84349	1.5325	2.16015	0.616606	1.39655	0.38717	0.328125	0.206667	0.680752	0.215344	0.766638
NORMAL_HC_vs_POLYP_P	PWY-2942	4.44187	4.37754	4.54612	0.275979	1.03727	0.259741	0.388456	0.27586	0.680752	0.373571	0.766903
NORMAL_HC_vs_POLYP_P	PWY-3001	4.40144	4.31732	4.50185	0.252836	1.07553	0.213927	0.39375	0.266666	0.680752	0.362362	0.766688
NORMAL_HC_vs_POLYP_P	PWY-3781	1.96975	2.1083	1.91094	-0.353076	1.30098	-0.268265	0.390016	0.196965	0.680772	0.339608	0.769674
NORMAL_HC_vs_POLYP_P	PWY-4361	-10.583	-9.78016	-11.2656	-2.45037	5.4669	-0.349519	0.357813	0.198605	0.701189	0.262572	0.735544
NORMAL_HC_vs_POLYP_P	PWY-4984	0.819513	1.21892	0.5141	-0.467216	1.59841	-0.24065	0.386895	0.639063	0.828547	0.330315	0.768683
NORMAL_HC_vs_POLYP_P	PWY-5005	-0.958385	-0.811141	-1.09079	-0.112896	2.52795	-0.0273447	0.482059	0.689048	0.852423	0.887635	0.954374
NORMAL_HC_vs_POLYP_P	PWY-5022	0.0591861	0.165152	0.0127345	-0.126065	0.995811	-0.0985974	0.44375	0.396243	0.728825	0.609404	0.842094
NORMAL_HC_vs_POLYP_P	PWY-5028	-2.69	-2.45827	-4.3916	-1.8502	7.68842	-0.266732	0.360938	0.188011	0.683843	0.255157	0.767785
NORMAL_HC_vs_POLYP_P	PWY-5088	-1.67788	-1.15173	-1.93744	-0.465496	7.00836	-0.0569189	0.446875	0.805626	0.903068	0.742169	0.892405
NORMAL_HC_vs_POLYP_P	PWY-5097	4.41546	4.34469	4.52699	0.290055	1.07049	0.251128	0.372855	0.259252	0.680752	0.357667	0.766638
NORMAL_HC_vs_POLYP_P	PWY-5100	4.30619	4.21061	4.38726	0.305588	1.13039	0.216639	0.398438	0.233802	0.680752	0.409183	0.768016
NORMAL_HC_vs_POLYP_P	PWY-5101	4.60324	4.52671	4.69962	0.286744	1.03698	0.265827	0.393136	0.303647	0.680752	0.390357	0.766764
NORMAL_HC_vs_POLYP_P	PWY-5103	4.39675	4.30025	4.49816	0.289785	1.09724	0.27229	0.390016	0.268289	0.680752	0.346034	0.766638
NORMAL_HC_vs_POLYP_P	PWY-5104	4.47248	4.40567	4.56282	0.306603	1.105	0.260779	0.390625	0.249192	0.680752	0.435335	0.77086
NORMAL_HC_vs_POLYP_P	PWY-5121	4.18861	4.12606	4.28669	0.236154	1.09102	0.186449	0.410938	0.297029	0.680752	0.395362	0.766893
NORMAL_HC_vs_POLYP_P	PWY-5154	3.09764	3.05887	3.48528	0.370573	1.40751	0.263824	0.376563	0.492356	0.767769	0.357935	0.766688
NORMAL_HC_vs_POLYP_P	PWY-5177	-0.0370862	-0.00766779	-0.454489	-0.356038	0.887185	-0.342986	0.395313	0.260323	0.691526	0.349824	0.772608
NORMAL_HC_vs_POLYP_P	PWY-5178	-4.30348	-3.14176	-6.53803	-2.16197	6.77546	-0.398827	0.263651	0.160457	0.687778	0.04278	0.579018
NORMAL_HC_vs_POLYP_P	PWY-5180	0.249333	0.096318	0.369725	0.245984	1.29859	0.194265	0.39375	0.464802	0.753708	0.417998	0.773669
NORMAL_HC_vs_POLYP_P	PWY-5181	-4.42192	-3.17607	-8.93347	-3.42768	6.30341	-0.620314	0.179688	0.0366366	0.680659	0.00628101	0.301635
NORMAL_HC_vs_POLYP_P	PWY-5182	0.259008	0.0901649	0.362232	0.257635	1.32556	0.194232	0.397816	0.463287	0.750646	0.419802	0.772922
NORMAL_HC_vs_POLYP_P	PWY-5183	-9.62837	-9.65082	-9.60883	-0.259412	6.39751	-0.0384049	0.478939	0.641563	0.834403	0.647657	0.864283
NORMAL_HC_vs_POLYP_P	PWY-5188	2.64252	2.60595	2.67404	0.175721	0.879687	0.190951	0.411856	0.658654	0.828057	0.528762	0.794728
NORMAL_HC_vs_POLYP_P	PWY-5189	2.53497	2.4902	2.58008	0.118898	0.86621	0.126759	0.426563	0.730776	0.855372	0.604786	0.822295
NORMAL_HC_vs_POLYP_P	PWY-5265	0.363521	0.0855164	0.561749	0.0742443	2.87552	0.0158458	0.490625	0.0960616	0.680752	0.925481	0.970347
NORMAL_HC_vs_POLYP_P	PWY-5304	1.42268	0.871471	1.50823	0.888141	1.47781	0.428612	0.327613	0.0569592	0.680752	0.141172	0.766436
NORMAL_HC_vs_POLYP_P	PWY-5345	2.05726	2.20449	1.89805	-0.2953	0.661163	-0.378239	0.352574	0.189777	0.682799	0.181741	0.766094
NORMAL_HC_vs_POLYP_P	PWY-5347	3.57459	3.37198	3.77092	0.505196	0.962378	0.47404	0.315133	0.104145	0.680752	0.126574	0.766515
NORMAL_HC_vs_POLYP_P	PWY-5384	2.29699	2.20567	2.52163	0.455823	1.1947	0.343298	0.336974	0.104865	0.680752	0.152224	0.766638
NORMAL_HC_vs_POLYP_P	PWY-5415	-0.786853	-0.978931	-0.253238	0.441053	1.28041	0.332778	0.339063	0.382906	0.706143	0.186304	0.766343
NORMAL_HC_vs_POLYP_P	PWY-5417	-4.14707	-3.14347	-6.25855	-2.49403	6.12007	-0.532904	0.170313	0.0558821	0.680659	0.00632427	0.307677
NORMAL_HC_vs_POLYP_P	PWY-5419	-1.84758	-2.04354	-1.21818	0.67256	1.20734	0.406658	0.310452	0.413684	0.724161	0.157961	0.766638
NORMAL_HC_vs_POLYP_P	PWY-5420	-1.44613	-1.56478	-0.742469	0.672891	1.17955	0.422709	0.346875	0.398285	0.715346	0.210606	0.766638
NORMAL_HC_vs_POLYP_P	PWY-5430	-2.72269	-2.38377	-5.57514	-2.02238	7.2437	-0.430953	0.182813	0.0824065	0.681217	0.00566464	0.296281
NORMAL_HC_vs_POLYP_P	PWY-5431	-4.11133	-3.15432	-6.12017	-2.58736	6.03212	-0.562003	0.18125	0.0589283	0.680659	0.00660528	0.306549
NORMAL_HC_vs_POLYP_P	PWY-5484	3.70478	3.61712	4.00987	0.307231	1.10058	0.256828	0.414063	0.336563	0.680809	0.483335	0.781824
NORMAL_HC_vs_POLYP_P	PWY-5505	4.02404	3.8719	4.22375	0.431943	1.15387	0.368826	0.348438	0.146354	0.680752	0.188567	0.766638
NORMAL_HC_vs_POLYP_P	PWY-5507	-3.0849	-3.15171	-3.0849	0.0378722	8.00171	0.00359215	0.49766	0.62996	0.825358	0.835322	0.931108
NORMAL_HC_vs_POLYP_P	PWY-5509	3.91608	3.76111	4.01361	0.304754	1.16822	0.238506	0.396875	0.312215	0.680752	0.417837	0.768981
NORMAL_HC_vs_POLYP_P	PWY-5531	-10.7387	-10.3718	-11.2009	-1.14702	5.81669	-0.193541	0.404056	0.310575	0.720976	0.421146	0.774933
NORMAL_HC_vs_POLYP_P	PWY-5532	-10.4798	-9.97513	-11.1043	-1.44729	7.16925	-0.194152	0.403125	0.334343	0.729114	0.425287	0.792897
NORMAL_HC_vs_POLYP_P	PWY-5647	-10.2778	-9.51785	-10.9565	-2.06261	6.29217	-0.29566	0.366615	0.281284	0.713808	0.321194	0.769851
NORMAL_HC_vs_POLYP_P	PWY-5651	-9.76417	-8.95667	-10.6359	-1.40247	7.50976	-0.191617	0.410296	0.44795	0.752241	0.473268	0.814339
NORMAL_HC_vs_POLYP_P	PWY-5654	-10.0071	-9.14072	-11.0115	-2.36337	6.32683	-0.373671	0.338534	0.204275	0.69998	0.254703	0.753227
NORMAL_HC_vs_POLYP_P	PWY-5655	-10.2651	-9.59369	-11.014	-1.98035	6.70939	-0.270438	0.355694	0.292257	0.71622	0.346094	0.766744
NORMAL_HC_vs_POLYP_P	PWY-5659	3.90451	3.6171	3.96832	0.369782	1.10044	0.328115	0.385335	0.25435	0.680752	0.359313	0.767172
NORMAL_HC_vs_POLYP_P	PWY-5667	4.35787	4.2585	4.463	0.298088	1.0834	0.293151	0.390016	0.279929	0.680752	0.349601	0.766638
NORMAL_HC_vs_POLYP_P	PWY-5676	1.91971	1.8033	1.99788	0.22953	1.36266	0.0910765	0.445313	0.280148	0.680752	0.654168	0.8458
NORMAL_HC_vs_POLYP_P	PWY-5677	-1.28331	-1.1718	-1.48593	-0.306067	1.41327	-0.122364	0.386895	0.721448	0.862669	0.374527	0.775472
NORMAL_HC_vs_POLYP_P	PWY-5686	4.35929	4.30449	4.46043	0.275534	1.06829	0.220541	0.393136	0.327785	0.680767	0.427205	0.768608
NORMAL_HC_vs_POLYP_P	PWY-5695	4.08347	3.83918	4.14808	0.287405	1.17873	0.230942	0.415625	0.467905	0.757495	0.549771	0.799547
NORMAL_HC_vs_POLYP_P	PWY-5705	-0.40156	-0.369255	-0.431922	0.0890692	1.15498	0.0749011	0.472699	0.412896	0.721416	0.78267	0.905007
NORMAL_HC_vs_POLYP_P	PWY-5741	-2.07186	-2.12529	-1.96079	-0.330245	1.79997	-0.10219	0.436817	0.524531	0.776832	0.783737	0.912479
NORMAL_HC_vs_POLYP_P	PWY-5747	-2.29286	-1.64996	-2.66994	-1.12033	1.76257	-0.524737	0.232449	0.322636	0.720181	0.0239666	0.486092
NORMAL_HC_vs_POLYP_P	PWY-5837	0.435867	0.629821	0.235222	-0.32018	1.3056	-0.226141	0.386895	0.394517	0.722243	0.351887	0.769965
NORMAL_HC_vs_POLYP_P	PWY-5838	1.53754	1.59405	1.28569	-0.270819	1.22416	-0.212186	0.393136	0.619667	0.822475	0.444053	0.786354
NORMAL_HC_vs_POLYP_P	PWY-5840	1.56792	1.65695	1.32617	-0.27947	1.18929	-0.232391	0.397816	0.600862	0.814549	0.440324	0.784101
NORMAL_HC_vs_POLYP_P	PWY-5845	-0.401606	-0.168453	-0.646067	-0.0661958	4.61285	-0.0104621	0.4883	0.531736	0.780446	0.928916	0.971338
NORMAL_HC_vs_POLYP_P	PWY-5850	-0.400426	-0.167866	-0.642823	-0.0821202	6.34424	-0.0116688	0.478939	0.523484	0.779938	0.935788	0.97401
NORMAL_HC_vs_POLYP_P	PWY-5855	-0.409912	-0.000355174	-0.988184	-0.873003	1.27392	-0.587706	0.230889	0.0727407	0.680659	0.0180205	0.423287
NORMAL_HC_vs_POLYP_P	PWY-5856	-0.409142	-0.00277945	-0.981684	-0.934401	1.25688	-0.594646	0.212169	0.0730666	0.680659	0.0178312	0.427922
NORMAL_HC_vs_POLYP_P	PWY-5857	-0.419543	0.00569224	-0.981658	-0.904287	1.30174	-0.57611	0.225	0.0735991	0.680659	0.0172698	0.421894
NORMAL_HC_vs_POLYP_P	PWY-5860	-0.932831	-0.674588	-1.16081	-0.105936	5.67649	-0.0145828	0.482813	0.529327	0.78062	0.947965	0.979226
NORMAL_HC_vs_POLYP_P	PWY-5861	1.2232	1.3597	1.04712	-0.291174	1.18994	-0.239052	0.394696	0.557654	0.800283	0.424176	0.779028
NORMAL_HC_vs_POLYP_P	PWY-5862	-0.920524	-0.68639	-1.14237	0.00338647	3.12793	0.000754226	0.498438	0.561541	0.796761	0.943939	0.977578
NORMAL_HC_vs_POLYP_P	PWY-5863	0.598699	0.828665	0.413778	-0.382666	1.3144	-0.28956	0.390016	0.398512	0.724281	0.351197	0.770716
NORMAL_HC_vs_POLYP_P	PWY-5896	-0.408135	-0.159716	-0.653849	-0.0170582	5.42062	-0.00193379	0.49454	0.530592	0.782557	0.936596	0.974454
NORMAL_HC_vs_POLYP_P	PWY-5897	1.46429	1.57966	1.22963	-0.287805	1.16833	-0.239947	0.390625	0.571062	0.804569	0.414405	0.779417
NORMAL_HC_vs_POLYP_P	PWY-5898	1.45568	1.57853	1.23097	-0.299358	1.21238	-0.226911	0.3875	0.569403	0.803553	0.410273	0.777055
NORMAL_HC_vs_POLYP_P	PWY-5899	1.45596	1.57696	1.22336	-0.25111	1.19793	-0.189494	0.404056	0.565	0.802853	0.402067	0.776342
NORMAL_HC_vs_POLYP_P	PWY-5910	-0.627157	-0.583742	-0.727772	0.214656	2.27806	0.0579288	0.463339	0.346091	0.690502	0.794248	0.912328
NORMAL_HC_vs_POLYP_P	PWY-5913	2.86586	2.86586	2.95236	-0.0921706	1.46203	-0.0620833	0.460218	0.942474	0.968885	0.772533	0.910004
NORMAL_HC_vs_POLYP_P	PWY-5918	1.43864	1.40387	1.46948	0.13387	0.872477	0.149321	0.439063	0.645387	0.826505	0.587955	0.814023
NORMAL_HC_vs_POLYP_P	PWY-5920	-0.326553	-0.190491	-0.506354	-0.525911	1.40237	-0.325114	0.31875	0.146196	0.680752	0.125507	0.764092
NORMAL_HC_vs_POLYP_P	PWY-5971	2.81711	2.84312	2.76531	-0.0587768	2.73733	-0.0124154	0.485938	0.468717	0.754427	0.870954	0.950245
NORMAL_HC_vs_POLYP_P	PWY-5973	4.48947	4.44148	4.55093	0.246933	1.08934	0.20995	0.401563	0.322503	0.680752	0.473779	0.778376
NORMAL_HC_vs_POLYP_P	PWY-5989	3.05755	3.05755	3.12742	0.211671	1.43566	0.143938	0.422777	0.634327	0.82319	0.613901	0.824478
NORMAL_HC_vs_POLYP_P	PWY-6071	-10.7819	-11.0074	-10.3606	0.847284	5.31252	0.154177	0.427457	0.478077	0.777494	0.533762	0.818153
NORMAL_HC_vs_POLYP_P	PWY-6121	4.34223	4.2728	4.41691	0.230996	1.07279	0.214127	0.413417	0.335234	0.68091	0.419983	0.7681
NORMAL_HC_vs_POLYP_P	PWY-6122	4.3121	4.25813	4.41153	0.265394	1.06523	0.241842	0.410296	0.34826	0.681294	0.437526	0.770066
NORMAL_HC_vs_POLYP_P	PWY-6123	4.28568	4.19653	4.37917	0.285525	1.11967	0.239857	0.391576	0.331968	0.680752	0.397979	0.767245
NORMAL_HC_vs_POLYP_P	PWY-6125	3.73053	3.50111	3.82134	0.199229	1.14204	0.16974	0.442188	0.587184	0.815796	0.585861	0.815064
NORMAL_HC_vs_POLYP_P	PWY-6126	4.37293	4.27309	4.46669	0.265156	1.0833	0.219383	0.40625	0.320917	0.680752	0.36737	0.766851
NORMAL_HC_vs_POLYP_P	PWY-6143	-10.8785	-11.0005	-10.704	0.509122	5.29091	0.0880787	0.449298	0.525651	0.792246	0.546195	0.83246
NORMAL_HC_vs_POLYP_P	PWY-6147	3.86936	3.79072	3.90234	0.372559	1.09556	0.266084	0.396256	0.353582	0.682813	0.447711	0.772942
NORMAL_HC_vs_POLYP_P	PWY-6151	3.93116	3.77728	4.14731	0.336258	1.14586	0.293279	0.383775	0.211611	0.680752	0.303539	0.766638
NORMAL_HC_vs_POLYP_P	PWY-6163	4.29662	4.2269	4.41603	0.30242	1.09282	0.278296	0.391576	0.287883	0.680752	0.391148	0.767245
NORMAL_HC_vs_POLYP_P	PWY-6165	-10.7628	-11.0444	-10.3582	0.67668	6.01195	0.114384	0.440625	0.499914	0.787238	0.540422	0.836322
NORMAL_HC_vs_POLYP_P	PWY-6182	-4.34546	-3.29415	-6.34773	-2.43294	6.27957	-0.46932	0.215289	0.0792729	0.680659	0.0180637	0.430354
NORMAL_HC_vs_POLYP_P	PWY-6185	-4.77819	-3.56709	-9.05167	-3.29603	5.90781	-0.651257	0.162247	0.0371329	0.680659	0.00662036	0.305925
NORMAL_HC_vs_POLYP_P	PWY-621	4.12005	4.01725	4.28081	0.480389	1.12477	0.404093	0.324493	0.120896	0.680752	0.16246	0.766638
NORMAL_HC_vs_POLYP_P	PWY-6210	-10.4765	-10.0806	-11.005	-1.4448	6.35896	-0.211502	0.394696	0.405697	0.752257	0.414562	0.787026
NORMAL_HC_vs_POLYP_P	PWY-6263	-0.754372	-0.604299	-1.4443	-0.767532	7.79392	-0.0977229	0.434375	0.738963	0.870922	0.509374	0.795707
NORMAL_HC_vs_POLYP_P	PWY-6269	3.92345	3.77323	4.01899	0.287558	1.16361	0.222026	0.397816	0.312462	0.680752	0.419745	0.768677
NORMAL_HC_vs_POLYP_P	PWY-6277	4.31207	4.26162	4.39249	0.341227	1.09144	0.290755	0.398438	0.349344	0.681853	0.438307	0.769624
NORMAL_HC_vs_POLYP_P	PWY-6282	3.0493	3.0493	3.13061	0.183477	1.41766	0.121294	0.442188	0.614944	0.820252	0.60403	0.820087
NORMAL_HC_vs_POLYP_P	PWY-6317	4.12813	3.89649	4.25274	0.466876	1.13244	0.411567	0.326563	0.110995	0.680752	0.160662	0.766638
NORMAL_HC_vs_POLYP_P	PWY-6338	-8.9336	-8.85207	-9.08258	0.13175	5.68639	0.0227466	0.482059	0.676986	0.84523	0.721564	0.887819
NORMAL_HC_vs_POLYP_P	PWY-6353	2.79924	2.79705	2.8017	-0.108724	0.868566	-0.136059	0.45	0.814142	0.911448	0.692815	0.875748
NORMAL_HC_vs_POLYP_P	PWY-6383	-1.11926	-1.24118	-0.83816	0.225334	1.25449	0.166346	0.420313	0.75029	0.869977	0.507337	0.794968
NORMAL_HC_vs_POLYP_P	PWY-6385	4.17932	4.10588	4.29594	0.275962	1.06131	0.270152	0.373438	0.307269	0.680752	0.394328	0.767021
NORMAL_HC_vs_POLYP_P	PWY-6386	4.19471	4.12061	4.30778	0.285933	1.07015	0.256414	0.38125	0.313932	0.680752	0.396849	0.767205
NORMAL_HC_vs_POLYP_P	PWY-6387	4.19431	4.11889	4.31262	0.255822	1.06216	0.214533	0.409375	0.310994	0.680752	0.396805	0.767163
NORMAL_HC_vs_POLYP_P	PWY-6396	-0.996699	-0.945416	-1.15831	-0.284149	1.80053	-0.132815	0.434375	0.729477	0.868246	0.650594	0.853661
NORMAL_HC_vs_POLYP_P	PWY-6397	-9.79766	-10.1413	-9.10546	0.286703	6.97866	0.031265	0.486739	0.664156	0.844955	0.680154	0.87978
NORMAL_HC_vs_POLYP_P	PWY-6467	2.75824	2.56616	2.90536	0.198496	1.60873	0.129999	0.4375	0.609906	0.819897	0.608274	0.822962
NORMAL_HC_vs_POLYP_P	PWY-6470	0.383993	-0.0163163	0.523305	0.605428	1.52136	0.283737	0.35	0.138068	0.680752	0.210872	0.766638
NORMAL_HC_vs_POLYP_P	PWY-6471	2.40021	2.31651	2.8855	0.485117	1.09204	0.37139	0.340625	0.213414	0.680752	0.211234	0.766638
NORMAL_HC_vs_POLYP_P	PWY-6478	1.17529	0.984612	1.29189	0.178232	1.08553	0.151662	0.433697	0.65368	0.828556	0.672291	0.853909
NORMAL_HC_vs_POLYP_P	PWY-6505	-10.5309	-10.0228	-11.0285	-1.37649	6.45938	-0.209122	0.380655	0.373127	0.739221	0.413724	0.79561
NORMAL_HC_vs_POLYP_P	PWY-6507	3.30806	3.25809	3.59805	0.425223	1.52315	0.270099	0.366615	0.29457	0.680752	0.298507	0.766638
NORMAL_HC_vs_POLYP_P	PWY-6519	2.96698	2.96698	3.10063	0.194046	1.59879	0.113323	0.461778	0.671175	0.830624	0.820004	0.923972
NORMAL_HC_vs_POLYP_P	PWY-6545	2.37669	2.27421	2.49039	0.239719	0.915577	0.258578	0.398438	0.335481	0.681796	0.362825	0.767894
NORMAL_HC_vs_POLYP_P	PWY-6562	-1.44428	-1.59413	-0.64946	0.823743	1.17305	0.597257	0.290172	0.0865372	0.680752	0.0799606	0.737169
NORMAL_HC_vs_POLYP_P	PWY-6572	0.235635	0.251038	0.207336	0.297503	2.38303	0.0865505	0.457098	0.382003	0.705598	0.789499	0.909832
NORMAL_HC_vs_POLYP_P	PWY-6588	1.60336	1.69436	1.60336	-0.126591	1.85153	-0.0314559	0.486739	0.406246	0.719032	0.943446	0.977654
NORMAL_HC_vs_POLYP_P	PWY-6590	1.48454	1.48348	1.49025	0.145031	0.868152	0.140211	0.425897	0.427177	0.72965	0.549371	0.802021
NORMAL_HC_vs_POLYP_P	PWY-6608	2.75439	2.75439	2.78352	-0.0629789	1.03867	-0.0526735	0.482059	0.756148	0.883911	0.81326	0.926488
NORMAL_HC_vs_POLYP_P	PWY-6609	4.16932	4.04493	4.30146	0.321341	1.06574	0.29513	0.375975	0.237495	0.680752	0.306466	0.766638
NORMAL_HC_vs_POLYP_P	PWY-6612	3.86191	3.73644	3.91567	0.370542	1.11114	0.295032	0.375	0.241528	0.680752	0.328806	0.766638
NORMAL_HC_vs_POLYP_P	PWY-6628	3.01961	2.84177	3.07407	0.446403	1.15898	0.320785	0.3875	0.288727	0.680752	0.317669	0.766857
NORMAL_HC_vs_POLYP_P	PWY-6629	0.240046	0.2064	0.489641	0.130319	9.03744	0.0156506	0.468019	0.80289	0.90184	0.861707	0.942517
NORMAL_HC_vs_POLYP_P	PWY-6630	3.00401	2.8241	3.06108	0.499816	1.18542	0.358512	0.347894	0.285391	0.680752	0.302845	0.766638
NORMAL_HC_vs_POLYP_P	PWY-6641	-9.40743	-9.35013	-9.45746	0.295323	6.2697	0.0398817	0.480499	0.653499	0.838756	0.703253	0.882244
NORMAL_HC_vs_POLYP_P	PWY-6690	-10.7646	-10.9839	-10.4116	0.577635	5.58585	0.11137	0.457098	0.562745	0.811895	0.575513	0.844976
NORMAL_HC_vs_POLYP_P	PWY-6700	3.64298	3.51727	3.72439	0.249644	1.24682	0.205265	0.414977	0.347564	0.681873	0.491697	0.782569
NORMAL_HC_vs_POLYP_P	PWY-6703	3.39082	3.30685	3.49468	0.215999	1.23602	0.17864	0.413417	0.324053	0.680752	0.442879	0.772489
NORMAL_HC_vs_POLYP_P	PWY-6708	-0.411806	0.00487935	-0.977781	-0.810448	1.28562	-0.565076	0.207488	0.0745465	0.680659	0.0174289	0.422085
NORMAL_HC_vs_POLYP_P	PWY-6728	-0.679431	-0.607746	-0.766332	-0.160635	1.07334	-0.15747	0.396875	0.442989	0.746613	0.463438	0.803528
NORMAL_HC_vs_POLYP_P	PWY-6737	4.68381	4.43362	4.78852	0.424013	1.10864	0.364382	0.361935	0.145498	0.680752	0.26814	0.766638
NORMAL_HC_vs_POLYP_P	PWY-6749	1.57761	1.10573	2.76697	1.36427	2.01528	0.645599	0.24493	0.0338639	0.680659	0.0387966	0.634633
NORMAL_HC_vs_POLYP_P	PWY-6876	-9.40082	-9.91295	-5.09176	2.19877	8.41365	0.283841	0.349454	0.283003	0.712754	0.27284	0.766185
NORMAL_HC_vs_POLYP_P	PWY-6891	2.13704	1.84261	2.4636	0.69669	1.61136	0.395792	0.346875	0.222386	0.680752	0.323012	0.766662
NORMAL_HC_vs_POLYP_P	PWY-6892	3.94764	3.64012	4.03327	0.454383	1.13768	0.361214	0.360938	0.134148	0.680752	0.287488	0.766638
NORMAL_HC_vs_POLYP_P	PWY-6895	3.06107	2.90261	3.25917	0.381153	1.19597	0.331841	0.34375	0.217162	0.680752	0.209477	0.766638
NORMAL_HC_vs_POLYP_P	PWY-6897	3.83001	3.78144	3.87063	0.278791	1.02224	0.271975	0.4	0.350118	0.681603	0.421215	0.770443
NORMAL_HC_vs_POLYP_P	PWY-6901	3.20862	3.17035	3.69784	0.549324	1.42327	0.365563	0.365625	0.246863	0.680752	0.314202	0.766638
NORMAL_HC_vs_POLYP_P	PWY-6906	-10.8092	-11.0458	-10.3373	0.984778	7.05364	0.121226	0.457098	0.572961	0.812848	0.553748	0.837218
NORMAL_HC_vs_POLYP_P	PWY-6969	3.80751	3.6815	3.86942	0.275325	1.0748	0.241872	0.410296	0.507621	0.772672	0.553449	0.800971
NORMAL_HC_vs_POLYP_P	PWY-6992	-8.56284	-8.61902	-8.45763	0.357874	5.86784	0.0504849	0.478125	0.6784	0.852407	0.724873	0.891088
NORMAL_HC_vs_POLYP_P	PWY-7003	0.335771	0.50786	0.271623	-0.0452705	2.00592	-0.0175419	0.48125	0.436229	0.738098	0.846075	0.938441
NORMAL_HC_vs_POLYP_P	PWY-7007	-1.74855	-1.90749	-1.04861	0.648563	1.29652	0.386869	0.351563	0.412563	0.723085	0.183878	0.766587
NORMAL_HC_vs_POLYP_P	PWY-7013	-0.361291	-0.0874136	-0.550187	-0.506092	2.97151	-0.132024	0.385938	0.622849	0.823003	0.38741	0.77075
NORMAL_HC_vs_POLYP_P	PWY-7031	-10.1967	-9.58281	-10.8581	-1.67048	6.43576	-0.246572	0.385938	0.350682	0.731911	0.393909	0.797277
NORMAL_HC_vs_POLYP_P	PWY-7090	-3.93115	-3.69842	-5.8309	-1.04072	6.92379	-0.137791	0.428125	0.540365	0.786208	0.641595	0.848706
NORMAL_HC_vs_POLYP_P	PWY-7094	0.564346	0.7425	0.460234	-0.306265	1.30708	-0.213507	0.3875	0.211731	0.680979	0.347768	0.771287
NORMAL_HC_vs_POLYP_P	PWY-7097	-8.95708	-8.89149	-9.04234	0.0724738	5.72963	0.0155635	0.49298	0.629317	0.828979	0.701898	0.88049
NORMAL_HC_vs_POLYP_P	PWY-7098	-8.82262	-8.69174	-9.06674	0.276004	5.7989	0.0425553	0.472699	0.670181	0.846177	0.737082	0.89223
NORMAL_HC_vs_POLYP_P	PWY-7111	4.62585	4.58811	4.73869	0.248218	1.01169	0.230112	0.40625	0.357548	0.68282	0.453312	0.772655
NORMAL_HC_vs_POLYP_P	PWY-7159	-10.7102	-10.1736	-11.3468	-1.58543	6.06399	-0.259779	0.374415	0.266766	0.714637	0.371783	0.7628
NORMAL_HC_vs_POLYP_P	PWY-7184	3.14747	3.0706	3.20309	0.145984	1.03699	0.120176	0.442188	0.682399	0.834667	0.694166	0.862912
NORMAL_HC_vs_POLYP_P	PWY-7187	3.36736	3.27548	3.41986	0.242295	0.992129	0.202089	0.414063	0.465329	0.754902	0.505367	0.786593
NORMAL_HC_vs_POLYP_P	PWY-7196	3.82755	3.59273	3.93477	0.281239	1.17189	0.210242	0.422777	0.526824	0.781593	0.526214	0.793161
NORMAL_HC_vs_POLYP_P	PWY-7197	3.16314	2.91754	3.30084	0.202348	1.15793	0.194997	0.424337	0.628489	0.821556	0.60257	0.822704
NORMAL_HC_vs_POLYP_P	PWY-7198	1.24873	0.999937	1.31749	0.470607	1.17454	0.349015	0.354134	0.111729	0.680752	0.266756	0.766638
NORMAL_HC_vs_POLYP_P	PWY-7199	3.76683	3.44133	3.81534	0.39035	1.08326	0.321191	0.371875	0.238269	0.680752	0.328349	0.766653
NORMAL_HC_vs_POLYP_P	PWY-7200	3.23091	3.01403	3.29961	0.258683	1.04373	0.253761	0.400936	0.468812	0.757007	0.483561	0.782033
NORMAL_HC_vs_POLYP_P	PWY-7208	4.40649	4.31364	4.52163	0.258501	1.08455	0.238028	0.401563	0.33656	0.680756	0.397262	0.767051
NORMAL_HC_vs_POLYP_P	PWY-7210	1.5834	1.35681	1.62553	0.441115	1.12802	0.321259	0.375975	0.127736	0.680752	0.297452	0.766664
NORMAL_HC_vs_POLYP_P	PWY-7211	3.02508	3.01175	3.13882	0.0693965	1.03895	0.0596303	0.463339	0.667979	0.831182	0.696793	0.864133
NORMAL_HC_vs_POLYP_P	PWY-7219	4.40175	4.33225	4.50801	0.300041	1.15619	0.236708	0.4	0.363429	0.685661	0.427252	0.769201
NORMAL_HC_vs_POLYP_P	PWY-722	-8.45196	-8.06322	-8.82847	-0.521732	6.0915	-0.0805295	0.461778	0.645496	0.827846	0.684948	0.868269
NORMAL_HC_vs_POLYP_P	PWY-7220	4.45344	4.21034	4.53853	0.300693	1.12428	0.250685	0.396256	0.340478	0.680868	0.419243	0.770045
NORMAL_HC_vs_POLYP_P	PWY-7221	4.29358	4.22738	4.36226	0.174725	1.06557	0.160357	0.418097	0.354839	0.682816	0.43921	0.769535
NORMAL_HC_vs_POLYP_P	PWY-7222	4.45572	4.21011	4.53711	0.296351	1.09607	0.251272	0.391576	0.338946	0.680855	0.418814	0.770426
NORMAL_HC_vs_POLYP_P	PWY-7228	3.62623	3.40354	3.73699	0.272218	1.13354	0.215611	0.435938	0.636811	0.823061	0.632453	0.834898
NORMAL_HC_vs_POLYP_P	PWY-7229	4.43188	4.34039	4.51847	0.241143	1.11418	0.20347	0.400936	0.34104	0.680925	0.400341	0.76796
NORMAL_HC_vs_POLYP_P	PWY-7234	2.18032	2.27694	2.03812	-0.154635	1.06567	-0.146445	0.429688	0.840265	0.922439	0.565182	0.819789
NORMAL_HC_vs_POLYP_P	PWY-7237	1.51615	1.17177	1.62788	0.586295	1.0792	0.51821	0.271451	0.0306367	0.680659	0.0608372	0.697856
NORMAL_HC_vs_POLYP_P	PWY-7242	3.64815	3.61735	3.82351	0.395231	1.44606	0.25945	0.389063	0.304367	0.680752	0.404762	0.768715
NORMAL_HC_vs_POLYP_P	PWY-7254	0.91725	0.777916	1.12268	-0.301034	1.21318	-0.208721	0.44375	0.425874	0.737618	0.648683	0.852275
NORMAL_HC_vs_POLYP_P	PWY-7255	-1.86875	-2.00459	-1.43238	0.409241	1.06993	0.271006	0.359375	0.687966	0.845066	0.288802	0.76927
NORMAL_HC_vs_POLYP_P	PWY-7315	1.04566	0.624394	1.19022	0.453096	1.30545	0.352732	0.354688	0.122483	0.680752	0.240215	0.766638
NORMAL_HC_vs_POLYP_P	PWY-7323	3.36893	3.13613	3.44422	0.343529	1.33099	0.2432	0.411856	0.333181	0.680854	0.469921	0.779988
NORMAL_HC_vs_POLYP_P	PWY-7328	1.33175	1.38235	1.11831	-0.120615	1.45845	-0.0785215	0.466459	0.94047	0.967169	0.730111	0.889169
NORMAL_HC_vs_POLYP_P	PWY-7332	-0.291161	-0.272033	-0.326912	-0.142102	2.17215	-0.0735907	0.471875	0.65977	0.835854	0.7362	0.893847
NORMAL_HC_vs_POLYP_P	PWY-7371	-2.26423	-2.11945	-2.96518	-0.943715	6.8766	-0.118938	0.410296	0.707479	0.859264	0.527531	0.802724
NORMAL_HC_vs_POLYP_P	PWY-7373	-10.1045	-9.48428	-10.8266	-2.00266	6.88684	-0.258689	0.385938	0.330909	0.725332	0.382927	0.786052
NORMAL_HC_vs_POLYP_P	PWY-7374	-2.48321	-2.25947	-3.0992	-0.871411	8.1966	-0.104626	0.427457	0.668756	0.843267	0.575643	0.822614
NORMAL_HC_vs_POLYP_P	PWY-7376	-1.49978	-1.42769	-1.59055	-0.272341	8.963	-0.0361851	0.460938	0.707315	0.860573	0.845292	0.935888
NORMAL_HC_vs_POLYP_P	PWY-7377	0.524207	0.271844	0.752022	0.409639	2.33573	0.140666	0.391576	0.465968	0.754031	0.457324	0.779081
NORMAL_HC_vs_POLYP_P	PWY-7392	1.97841	1.97319	1.98243	-0.0159974	0.881792	-0.0133668	0.49375	0.878594	0.940951	0.876037	0.951196
NORMAL_HC_vs_POLYP_P	PWY-7400	3.80289	3.73036	3.9792	0.308406	1.04872	0.279114	0.359375	0.254734	0.680752	0.325525	0.766638
NORMAL_HC_vs_POLYP_P	PWY-7431	-3.22203	-3.33838	-2.70299	0.204577	5.69735	0.0277481	0.470313	0.750737	0.876326	0.858277	0.940642
NORMAL_HC_vs_POLYP_P	PWY-7446	-8.8473	-8.82824	-8.91768	0.137072	6.24094	0.0185859	0.490625	0.70122	0.856953	0.771609	0.90521
NORMAL_HC_vs_POLYP_P	PWY-7456	2.68397	2.55182	3.03259	0.315502	1.5581	0.195167	0.430577	0.503599	0.772296	0.52622	0.794928
NORMAL_HC_vs_POLYP_P	PWY-7527	-10.5522	-9.77871	-11.3886	-2.56865	5.71225	-0.423302	0.321373	0.155152	0.688473	0.218706	0.710766
NORMAL_HC_vs_POLYP_P	PWY-7539	3.78722	3.70208	3.85305	0.292076	1.09771	0.241421	0.4	0.335292	0.680827	0.385716	0.767235
NORMAL_HC_vs_POLYP_P	PWY-7560	4.23278	4.16999	4.32574	0.297931	1.08573	0.246367	0.391576	0.291491	0.680752	0.399027	0.767139
NORMAL_HC_vs_POLYP_P	PWY-7616	-9.60534	-8.13974	-10.788	-3.03114	6.59117	-0.413574	0.321875	0.16969	0.691727	0.198271	0.725716
NORMAL_HC_vs_POLYP_P	PWY-7663	4.61038	4.51935	4.66196	0.244192	1.09921	0.225953	0.407813	0.321819	0.680752	0.468695	0.776169
NORMAL_HC_vs_POLYP_P	PWY-7664	3.19411	3.19411	3.28691	0.205727	1.40854	0.134725	0.425897	0.595916	0.817233	0.588578	0.815041
NORMAL_HC_vs_POLYP_P	PWY-841	3.91094	3.72415	3.97527	0.235278	1.15898	0.188644	0.429017	0.512649	0.774717	0.529713	0.794303
NORMAL_HC_vs_POLYP_P	PWY-922	-1.14302	-1.08429	-1.22436	0.128761	2.2253	0.0249424	0.475819	0.358494	0.694996	0.805907	0.918275
NORMAL_HC_vs_POLYP_P	PWY0-1061	3.00196	2.76494	3.14042	0.523969	0.921455	0.494343	0.283931	0.140351	0.680752	0.090498	0.751385
NORMAL_HC_vs_POLYP_P	PWY0-1241	-0.139493	0.0754141	-0.613404	-0.630919	1.14902	-0.462641	0.354688	0.231626	0.681617	0.21176	0.766662
NORMAL_HC_vs_POLYP_P	PWY0-1261	2.76235	2.80313	2.71644	-0.0721962	1.00938	-0.064489	0.473438	0.807754	0.895583	0.840814	0.937644
NORMAL_HC_vs_POLYP_P	PWY0-1277	-10.7442	-11.0274	-10.2386	0.931552	6.17435	0.155155	0.429017	0.510413	0.793236	0.52264	0.825558
NORMAL_HC_vs_POLYP_P	PWY0-1296	3.61553	3.38586	3.80431	0.41712	1.16511	0.349568	0.341654	0.141411	0.680752	0.157653	0.766638
NORMAL_HC_vs_POLYP_P	PWY0-1297	3.54969	3.32493	3.65825	0.495381	1.07004	0.426369	0.325	0.152944	0.680752	0.174042	0.766638
NORMAL_HC_vs_POLYP_P	PWY0-1298	3.5513	3.31793	3.6479	0.501029	1.04244	0.4254	0.335413	0.126775	0.680752	0.160741	0.766638
NORMAL_HC_vs_POLYP_P	PWY0-1319	4.35817	4.25488	4.46539	0.27821	1.0435	0.256464	0.395313	0.279828	0.680752	0.35225	0.766689
NORMAL_HC_vs_POLYP_P	PWY0-1338	-3.64305	-3.83535	-3.5135	0.118007	5.40772	0.0164697	0.479688	0.77444	0.8907	0.841833	0.933091
NORMAL_HC_vs_POLYP_P	PWY0-1415	0.19618	0.149562	0.301199	-0.0166791	1.19201	-0.0160907	0.49298	0.928059	0.962235	0.923744	0.97037
NORMAL_HC_vs_POLYP_P	PWY0-1479	1.05973	1.05973	1.08399	-0.0541897	1.23011	-0.021489	0.482059	0.43508	0.736204	0.930085	0.971476
NORMAL_HC_vs_POLYP_P	PWY0-1533	-1.75525	-1.41464	-2.00635	-0.724142	1.79345	-0.345108	0.29375	0.576251	0.802287	0.0808613	0.740215
NORMAL_HC_vs_POLYP_P	PWY0-1586	3.60648	3.57432	3.86458	0.226766	1.12295	0.229141	0.402496	0.511702	0.774734	0.494283	0.783935
NORMAL_HC_vs_POLYP_P	PWY0-162	3.90859	3.73622	3.977	0.245483	1.12732	0.213104	0.416537	0.520229	0.778743	0.528185	0.795062
NORMAL_HC_vs_POLYP_P	PWY0-166	3.34571	3.25165	3.39721	0.196522	0.982499	0.188298	0.422777	0.500363	0.769836	0.514001	0.789117
NORMAL_HC_vs_POLYP_P	PWY0-321	-10.8251	-11.0301	-10.4485	0.606701	5.81696	0.081921	0.445313	0.526748	0.796315	0.523338	0.833679
NORMAL_HC_vs_POLYP_P	PWY0-41	-3.82182	-4.38321	-3.33692	0.235324	7.23662	0.03493	0.46875	0.741703	0.872063	0.73775	0.890412
NORMAL_HC_vs_POLYP_P	PWY0-42	-2.46924	-2.10109	-2.82212	-0.783423	2.11315	-0.234172	0.271451	0.490018	0.762429	0.0608106	0.699741
NORMAL_HC_vs_POLYP_P	PWY0-781	3.05342	2.91061	3.33943	0.476363	0.872446	0.502174	0.28125	0.113526	0.680752	0.0929259	0.759425
NORMAL_HC_vs_POLYP_P	PWY0-845	2.45922	2.42099	2.6333	-0.15295	1.53932	-0.107811	0.452418	0.919489	0.958678	0.821674	0.929442
NORMAL_HC_vs_POLYP_P	PWY0-862	3.03762	3.03762	3.10074	0.184496	1.40456	0.116995	0.441498	0.6081	0.819171	0.594211	0.816985
NORMAL_HC_vs_POLYP_P	PWY1G-0	-2.17501	-2.34723	-1.44975	0.582533	1.37103	0.330597	0.346334	0.496394	0.766584	0.239495	0.766638
NORMAL_HC_vs_POLYP_P	PWY490-3	1.21566	0.98706	1.514	0.688441	1.1593	0.604744	0.215289	0.0198106	0.680659	0.0167488	0.421326
NORMAL_HC_vs_POLYP_P	PWY4FS-7	4.08719	3.9993	4.17022	0.265765	1.04266	0.255028	0.379095	0.254049	0.680752	0.270051	0.766638
NORMAL_HC_vs_POLYP_P	PWY4FS-8	4.08883	3.99477	4.17238	0.324003	1.07875	0.301351	0.371295	0.253373	0.680752	0.269011	0.766638
NORMAL_HC_vs_POLYP_P	PWYG-321	3.2203	3.2203	3.30989	0.154466	1.39511	0.115604	0.444618	0.597594	0.817202	0.591506	0.816457
NORMAL_HC_vs_POLYP_P	PYRIDNUCSAL-PWY	4.06326	3.9875	4.1478	0.312282	1.1154	0.253701	0.379688	0.221558	0.680752	0.328081	0.766638
NORMAL_HC_vs_POLYP_P	PYRIDNUCSYN-PWY	3.99254	3.93155	4.04851	0.241679	1.06369	0.222666	0.414977	0.337516	0.680869	0.451799	0.772714
NORMAL_HC_vs_POLYP_P	PYRIDOXSYN-PWY	2.11416	2.06818	2.20922	-0.0735899	1.61271	-0.040223	0.478939	0.906658	0.952575	0.878225	0.953586
NORMAL_HC_vs_POLYP_P	REDCITCYC	1.82546	1.92703	1.77975	-0.241741	0.889896	-0.301313	0.334375	0.206634	0.682379	0.256169	0.768996
NORMAL_HC_vs_POLYP_P	RHAMCAT-PWY	2.76327	2.75814	3.02235	0.249294	1.60501	0.155124	0.435938	0.594365	0.817212	0.670103	0.852227
NORMAL_HC_vs_POLYP_P	RIBOSYN2-PWY	3.90103	3.7122	3.95925	0.3239	1.09808	0.288706	0.379095	0.281766	0.680752	0.372688	0.7672
NORMAL_HC_vs_POLYP_P	RUMP-PWY	1.08201	0.960601	1.23734	0.261968	1.29798	0.199957	0.394696	0.64977	0.827438	0.427362	0.771956
NORMAL_HC_vs_POLYP_P	SALVADEHYPOX-PWY	2.36171	2.45675	2.25721	-0.191307	1.06912	-0.177987	0.397816	0.547375	0.79699	0.386688	0.778097
NORMAL_HC_vs_POLYP_P	SER-GLYSYN-PWY	4.25912	4.19546	4.32987	0.275383	1.06561	0.266182	0.396256	0.281974	0.680752	0.415874	0.768065
NORMAL_HC_vs_POLYP_P	SO4ASSIM-PWY	1.71672	1.66951	1.87757	-0.00714664	0.722317	-0.00993336	0.495313	0.841474	0.924026	0.913683	0.963827
NORMAL_HC_vs_POLYP_P	SULFATE-CYS-PWY	2.59442	2.53477	2.73408	0.109455	0.698493	0.145058	0.445313	0.757786	0.868907	0.684812	0.858057
NORMAL_HC_vs_POLYP_P	TCA	3.38854	3.38854	3.45394	0.0606545	1.12767	0.0629145	0.475	0.769985	0.875487	0.844444	0.933023
NORMAL_HC_vs_POLYP_P	TCA-GLYOX-BYPASS	0.262616	0.486267	-0.0380925	-0.637667	2.01417	-0.203233	0.354688	0.851849	0.924887	0.221746	0.76681
NORMAL_HC_vs_POLYP_P	TEICHOICACID-PWY	1.63985	1.31652	1.83172	0.719574	1.03745	0.645039	0.278125	0.0184354	0.680659	0.0601478	0.717485
NORMAL_HC_vs_POLYP_P	THISYN-PWY	3.58757	3.528	3.60902	0.180478	1.22813	0.140282	0.452418	0.63483	0.822891	0.735768	0.884977
NORMAL_HC_vs_POLYP_P	THREOCAT-PWY	-9.03793	-9.60599	-5.14251	1.88768	7.91287	0.232614	0.396256	0.430803	0.754917	0.451975	0.807702
NORMAL_HC_vs_POLYP_P	THRESYN-PWY	4.36683	4.28255	4.45508	0.365024	1.09525	0.301821	0.375975	0.258129	0.680752	0.362476	0.766649
NORMAL_HC_vs_POLYP_P	TRNA-CHARGING-PWY	4.21996	4.15748	4.30385	0.336924	1.10301	0.312319	0.378125	0.302743	0.680752	0.410087	0.767591
NORMAL_HC_vs_POLYP_P	TRPSYN-PWY	4.14049	4.02356	4.24856	0.285388	1.08818	0.246589	0.380655	0.267511	0.680752	0.373762	0.766743
NORMAL_HC_vs_POLYP_P	TYRFUMCAT-PWY	-1.28256	-1.38767	-1.05037	0.0573536	1.30162	0.0370396	0.485938	0.605981	0.817431	0.817443	0.920722
NORMAL_HC_vs_POLYP_P	UBISYN-PWY	-0.42567	0.0171034	-0.977067	-0.911106	1.22497	-0.579806	0.227769	0.0789953	0.680659	0.0185429	0.433951
NORMAL_HC_vs_POLYP_P	UDPNAGSYN-PWY	3.20853	3.11919	3.34682	0.247238	1.00292	0.245263	0.36875	0.341325	0.68122	0.309659	0.766638
NORMAL_HC_vs_POLYP_P	VALDEG-PWY	-10.0276	-8.12322	-11.2883	-4.91146	6.39351	-0.662781	0.265211	0.0493099	0.643958	0.103973	0.583625
NORMAL_HC_vs_POLYP_P	VALSYN-PWY	4.48768	4.40382	4.58892	0.266675	1.04973	0.254314	0.399376	0.311657	0.680752	0.388357	0.76683

## Sheet: ALDEX2_filtered
Comparison	MetaCyc.id	PWY.name	rab.all	rab.win.0	rab.win.1	diff.btw	diff.win	effect	overlap	we.ep	we.eBH	wi.ep	wi.eBH	Interpretation
NORMAL_HC_vs_TUMOUR_P_T	P101-PWY	ectoine biosynthesis	-1.52097	-2.26383	-0.565177	1.65164	1.44275	1.12531	0.142361	0.00547566	0.197499	0.00770357	0.205853	Higher abundance in NORMAL_HC (low significance)
NORMAL_HC_vs_TUMOUR_P_T	P221-PWY	octane oxidation	1.22299	-0.627755	1.41135	1.70523	1.59178	1.01584	0.180243	0.00721006	0.198188	0.0246105	0.226758	Higher abundance in NORMAL_HC (low significance)
NORMAL_HC_vs_TUMOUR_P_T	P562-PWY	myo-inositol degradation I	-0.978456	-2.22529	0.0373639	2.20262	1.6314	1.25079	0.105719	0.00233151	0.19737	0.00310579	0.198345	Higher abundance in NORMAL_HC (low significance)
NORMAL_HC_vs_TUMOUR_P_T	PWY-5419	catechol degradation to 2-hydroxypentadienoate II	-2.27902	-2.92359	-1.19275	1.73439	1.40288	1.17687	0.133681	0.00484957	0.197391	0.00566118	0.201198	Higher abundance in NORMAL_HC (low significance)
NORMAL_HC_vs_TUMOUR_P_T	PWY-5420	catechol degradation II (meta-cleavage pathway)	-1.83819	-2.39097	-0.715373	1.7014	1.43195	1.13811	0.121317	0.00570485	0.197735	0.00435896	0.199292	Higher abundance in NORMAL_HC (low significance)
NORMAL_HC_vs_TUMOUR_P_T	PWY-6383	mono-trans, poly-cis decaprenyl phosphate biosynthesis	-1.37795	-2.37159	-0.846495	1.68327	1.35828	1.10934	0.119584	0.00493684	0.19753	0.00378185	0.198896	Higher abundance in NORMAL_HC (low significance)
NORMAL_HC_vs_TUMOUR_P_T	PWY-6562	norspermidine biosynthesis	-1.64522	-2.24832	-0.610287	1.68857	1.52265	1.10991	0.0935878	0.00448372	0.19737	0.00268496	0.198115	Higher abundance in NORMAL_HC (low significance)
NORMAL_HC_vs_TUMOUR_P_T	PWY-7007	methyl ketone biosynthesis (engineered)	-2.05222	-2.80138	-0.997874	1.64028	1.47121	1.03538	0.161179	0.00760218	0.197698	0.0120372	0.210363	Higher abundance in NORMAL_HC (low significance)
NORMAL_HC_vs_TUMOUR_P_T	PWY-7237	myo-, chiro- and scyllo-inositol degradation	1.52149	0.418355	1.65699	1.32719	1.59334	1.00176	0.175043	0.00925197	0.200421	0.019415	0.219852	Higher abundance in NORMAL_HC (low significance)
NORMAL_HC_vs_TUMOUR_P_T	PWY0-1061	superpathway of L-alanine biosynthesis	2.79178	2.50856	3.17092	0.661317	0.649592	1.10225	0.114385	0.00279479	0.19737	0.00384933	0.198816	Higher abundance in NORMAL_HC (low significance)
NORMAL_HC_vs_TUMOUR_P_T	PWY1G-0	mycothiol biosynthesis	-2.57822	-3.4885	-1.42343	1.9778	1.62328	1.07787	0.140381	0.00575201	0.197453	0.00689	0.20383	Higher abundance in NORMAL_HC (low significance)
